# Supplementary material for: Unraveling genomic associations with feed efficiency and body weight traits in chickens through an integrative approach
Source: BMC Genet. 2019 Nov 6;20:83. doi: 10.1186/s12863-019-0783-3 (PMC6836328; doi:10.1186/s12863-019-0783-3)
Supplement: Supplementary file 1 — Additional file 1. The characterization of all the 943 1-Mb SNP windows analyzed including the percentage of the genetic variance explained by each one. [file 12863_2019_783_MOESM1_ESM.xlsx]

## Sheet: FI
GGA_Mb	Window (first – last position)	Number of SNP/ window	Proportion of genetic variance explained by the SNP window	PPA
22_4	4002399 - 4676714	964	0.32	0.724311
23_1	1001570 - 1999878	822	0.3	0.64411
10_4	4000118 - 4998068	734	0.29	0.621554
28_0	23942 - 999295	829	0.29	0.66416
14_7	7000562 - 7997901	615	0.29	0.546366
27_1	1012090 - 1999479	745	0.28	0.58396
23_3	3000994 - 3999610	782	0.28	0.626566
23_4	4000469 - 4998691	763	0.28	0.634085
18_3	3002958 - 3999218	761	0.27	0.593985
21_4	4001279 - 4998314	873	0.27	0.636591
9_7	7005445 - 7998866	493	0.27	0.481203
15_8	8001139 - 8999979	617	0.26	0.54386
27_2	2000333 - 2998886	1058	0.26	0.726817
19_5	5000557 - 5998521	582	0.26	0.531328
24_5	5000804 - 5999010	763	0.26	0.621554
21_5	5001208 - 5999307	991	0.26	0.659148
24_3	3000158 - 3999180	864	0.25	0.651629
27_3	3000222 - 3996811	820	0.25	0.601504
14_5	5000251 - 5998676	649	0.25	0.558897
20_3	3001105 - 3997580	483	0.25	0.473684
1_180	180001982 - 180998995	477	0.24	0.423559
24_4	4001256 - 4993752	824	0.24	0.614035
5_28	28003041 - 28996407	364	0.24	0.37594
23_0	8243 - 999433	781	0.24	0.621554
18_4	4001669 - 4999445	643	0.24	0.536341
18_5	5003077 - 5998715	790	0.24	0.626566
10_6	6000563 - 6999012	674	0.24	0.561404
24_1	1000070 - 1999963	814	0.23	0.639098
21_2	2000258 - 2999039	896	0.23	0.689223
4_43	43001322 - 43998491	421	0.23	0.441103
10_13	13000454 - 13999140	692	0.22	0.548872
8_25	25000224 - 25997677	435	0.22	0.411028
17_8	8000497 - 8999248	704	0.22	0.556391
21_1	1001186 - 1999733	877	0.21	0.646617
10_7	7000336 - 7999659	561	0.21	0.493734
9_21	21000594 - 21998754	621	0.21	0.548872
19_8	8000233 - 8999395	577	0.21	0.498747
15_7	7002111 - 7999932	592	0.21	0.501253
19_7	7003296 - 7998127	595	0.21	0.566416
26_3	3000141 - 3999454	990	0.2	0.686717
17_4	4000959 - 4998341	724	0.2	0.611529
26_2	2000388 - 2999606	822	0.2	0.609023
10_19	19001184 - 19998197	688	0.2	0.586466
4_64	64006402 - 64999734	396	0.2	0.421053
24_0	7891 - 999191	703	0.2	0.596491
11_5	5000641 - 5998062	499	0.2	0.446115
3_109	109000563 - 109997943	423	0.2	0.380952
14_9	9000607 - 9998826	703	0.2	0.606516
26_4	4000215 - 4999719	706	0.2	0.56391
26_1	1000350 - 1999197	605	0.2	0.533835
15_1	1002290 - 1998062	644	0.2	0.526316
28_2	2008625 - 2999362	659	0.2	0.571429
15_10	10001717 - 10999147	577	0.19	0.506266
14_10	10000304 - 10999961	652	0.19	0.533835
13_5	5001506 - 5998604	541	0.19	0.498747
7_26	26001902 - 26998534	473	0.19	0.451128
6_11	11001860 - 11998094	416	0.19	0.388471
8_26	26000275 - 26998071	479	0.19	0.385965
1_107	107000175 - 107998418	465	0.19	0.458647
7_31	31000070 - 31996005	490	0.19	0.418546
9_11	11002495 - 11998979	492	0.19	0.458647
28_4	4004758 - 4964406	629	0.19	0.548872
20_11	11000711 - 11996443	609	0.19	0.508772
26_0	5950 - 999374	580	0.19	0.516291
19_6	6000751 - 6999373	602	0.19	0.521303
24_2	2000563 - 2999102	810	0.19	0.629073
18_6	6000481 - 6999386	791	0.19	0.614035
1_124	124001748 - 124996146	370	0.19	0.348371
12_5	5000340 - 5999121	581	0.19	0.478697
2_34	34001756 - 34996555	365	0.18	0.315789
21_3	3001322 - 3998996	772	0.18	0.598997
13_15	15001512 - 15998451	482	0.18	0.370927
7_21	21003096 - 21997736	448	0.18	0.441103
23_2	2003312 - 2997170	690	0.18	0.541353
14_0	50084 - 999797	413	0.18	0.413534
6_5	5000233 - 5997582	410	0.18	0.398496
1_155	155000884 - 155998399	429	0.18	0.418546
4_79	79003361 - 79997634	321	0.18	0.328321
15_5	5000057 - 5999958	662	0.18	0.506266
15_9	9002743 - 9999015	639	0.18	0.536341
10_12	12002551 - 12999755	691	0.18	0.546366
19_2	2000430 - 2996897	571	0.18	0.466165
1_120	120003806 - 120994248	407	0.17	0.411028
10_17	17001414 - 17999778	676	0.17	0.541353
1_80	80001060 - 80995276	369	0.17	0.358396
6_20	20013603 - 20996644	469	0.17	0.441103
17_6	6000570 - 6998184	678	0.17	0.571429
9_13	13000454 - 13998539	452	0.17	0.473684
2_49	49000825 - 49995902	314	0.17	0.330827
18_0	52516 - 996797	454	0.17	0.461153
9_16	16001716 - 16999606	626	0.17	0.528822
12_15	15003442 - 15999915	570	0.17	0.498747
27_4	4108329 - 4999960	489	0.17	0.466165
20_7	7000004 - 7998579	499	0.17	0.481203
10_3	3001439 - 3999639	736	0.17	0.598997
14_2	2000438 - 2999263	629	0.17	0.538847
9_23	23001311 - 23999904	496	0.17	0.478697
1_112	112003431 - 112996260	403	0.17	0.403509
10_5	5000352 - 5998442	661	0.17	0.548872
9_9	9000575 - 9998398	617	0.17	0.526316
14_1	1002891 - 1999306	653	0.17	0.526316
14_3	3001973 - 3999889	587	0.17	0.528822
1_106	106001479 - 106999692	433	0.17	0.413534
11_13	13001093 - 13999472	467	0.17	0.468672
10_8	8002511 - 8999576	683	0.17	0.54386
8_18	18000034 - 18999028	416	0.16	0.451128
18_8	8000785 - 8991930	725	0.16	0.586466
22_3	3000446 - 3999542	539	0.16	0.461153
6_4	4003421 - 4995203	462	0.16	0.406015
11_15	15000155 - 15999835	608	0.16	0.54386
20_10	10009222 - 10998439	403	0.16	0.411028
19_1	1000224 - 1999134	705	0.16	0.52381
1_30	30001634 - 30998321	424	0.16	0.441103
19_3	3003165 - 3999383	718	0.16	0.56391
1_183	183006281 - 183999208	415	0.16	0.385965
10_18	18002849 - 18999247	734	0.16	0.571429
12_0	81184 - 998917	381	0.16	0.458647
18_2	2033439 - 2999727	578	0.16	0.518797
13_6	6003685 - 6997869	531	0.16	0.448622
19_4	4000523 - 4998547	588	0.16	0.506266
6_18	18005021 - 18998825	428	0.16	0.408521
14_6	6001464 - 6998468	583	0.16	0.511278
5_29	29001834 - 29998109	355	0.16	0.368421
8_20	20004100 - 20998394	408	0.16	0.378446
3_94	94002004 - 94998337	329	0.15	0.33584
12_9	9002759 - 9998218	484	0.15	0.426065
12_10	10003317 - 10998376	470	0.15	0.453634
9_22	22001116 - 22998001	579	0.15	0.468672
1_170	170002808 - 170999129	446	0.15	0.45614
13_7	7004884 - 7998970	580	0.15	0.526316
1_95	95003483 - 95999506	336	0.15	0.365915
13_9	9001252 - 9997149	513	0.15	0.486216
4_16	16001139 - 16998635	325	0.15	0.340852
9_19	19000810 - 19999306	544	0.15	0.486216
10_2	2000167 - 2999942	597	0.15	0.551378
1_91	91001335 - 91998027	372	0.15	0.383459
20_4	4000143 - 4999255	505	0.15	0.473684
9_5	5000912 - 5998634	485	0.15	0.458647
12_8	8001126 - 8998440	603	0.15	0.508772
5_57	57002474 - 57999018	396	0.15	0.383459
7_20	20004771 - 20999643	432	0.15	0.393484
6_28	28003701 - 28999724	490	0.15	0.448622
8_22	22002669 - 22999947	492	0.15	0.39599
5_54	54001090 - 54995952	422	0.15	0.41604
10_16	16001397 - 16999678	623	0.15	0.488722
3_38	38003347 - 38995535	344	0.15	0.333333
1_33	33001775 - 33998234	417	0.15	0.373434
7_27	27000472 - 27998248	478	0.15	0.403509
6_14	14006828 - 14999572	448	0.15	0.406015
2_30	30004050 - 30999519	315	0.15	0.340852
1_191	191018395 - 191998530	322	0.15	0.320802
17_3	3000636 - 3999541	683	0.15	0.538847
3_52	52002322 - 52995441	349	0.15	0.320802
12_11	11001448 - 11998408	455	0.15	0.413534
12_19	19003142 - 19922740	431	0.15	0.403509
11_9	9000127 - 9997375	540	0.15	0.473684
2_39	39001197 - 39999827	338	0.15	0.37594
10_15	15000035 - 15998420	608	0.15	0.538847
12_6	6000683 - 6997857	589	0.15	0.538847
17_7	7000143 - 7999150	683	0.15	0.548872
4_66	66005172 - 66998777	406	0.15	0.365915
4_77	77003477 - 77998814	350	0.15	0.385965
2_92	92000457 - 92998761	321	0.15	0.293233
12_18	18002476 - 18999471	551	0.15	0.45614
15_3	3002321 - 3995337	535	0.15	0.423559
1_38	38002174 - 38998289	417	0.15	0.408521
2_41	41001878 - 41999433	310	0.15	0.293233
11_0	62065 - 997948	443	0.15	0.458647
4_50	50000237 - 50997579	325	0.15	0.330827
14_4	4001151 - 4999941	549	0.15	0.498747
22_1	1001183 - 1997368	500	0.15	0.45614
6_34	34000326 - 34999419	432	0.15	0.406015
12_7	7000142 - 7997857	618	0.14	0.508772
8_28	28001005 - 28999995	487	0.14	0.458647
11_18	18001466 - 18994696	411	0.14	0.398496
18_1	1000133 - 1868661	601	0.14	0.491228
3_48	48004423 - 48999018	423	0.14	0.406015
18_9	9007122 - 9998762	498	0.14	0.428571
1_166	166000511 - 166999195	418	0.14	0.401002
17_2	2000249 - 2999617	607	0.14	0.541353
10_1	1000852 - 1996855	626	0.14	0.493734
9_18	18001040 - 18998622	587	0.14	0.468672
4_37	37004104 - 37995028	373	0.14	0.318296
10_11	11001040 - 11998191	647	0.14	0.528822
9_17	17001007 - 17999967	600	0.14	0.513784
18_7	7001181 - 7999684	425	0.14	0.388471
14_8	8000346 - 8998930	616	0.14	0.508772
1_67	67000674 - 67991459	332	0.14	0.325815
9_15	15000216 - 15999852	509	0.14	0.443609
10_14	14002632 - 14998393	604	0.14	0.52381
11_12	12000479 - 12998947	554	0.14	0.453634
1_174	174003948 - 174999542	374	0.14	0.385965
14_13	13001684 - 13996367	559	0.14	0.468672
6_2	2000347 - 2999246	461	0.14	0.408521
3_35	35001332 - 35993013	327	0.14	0.365915
1_189	189002387 - 189999804	437	0.14	0.421053
11_14	14001094 - 14996123	506	0.14	0.443609
4_54	54004324 - 54999299	319	0.14	0.360902
3_77	77003653 - 77983389	372	0.14	0.360902
9_10	10001054 - 10999916	523	0.14	0.451128
5_49	49000452 - 49999621	383	0.14	0.411028
19_0	8216 - 997881	527	0.14	0.453634
1_108	108001430 - 108998468	437	0.14	0.413534
10_10	10000956 - 10997525	669	0.14	0.546366
14_14	14000126 - 14990913	596	0.14	0.501253
28_1	1001634 - 1996248	560	0.14	0.481203
3_88	88001088 - 88995205	336	0.14	0.313283
3_31	31000133 - 31998824	434	0.14	0.401002
3_49	49003295 - 49998677	366	0.14	0.37594
13_16	16002637 - 16998078	488	0.14	0.463659
19_9	9001097 - 9972338	316	0.14	0.303258
6_3	3000060 - 3999959	443	0.14	0.423559
5_17	17004254 - 17999180	372	0.14	0.345865
5_37	37001174 - 37997805	422	0.14	0.443609
11_16	16000965 - 16999456	594	0.14	0.483709
4_44	44003572 - 44996222	331	0.14	0.383459
5_16	16000805 - 16998250	378	0.14	0.368421
1_114	114003129 - 114999023	421	0.14	0.43609
15_2	2000804 - 2999282	570	0.14	0.491228
1_77	77001265 - 77997858	328	0.14	0.345865
12_14	14000037 - 14999568	524	0.14	0.438596
9_20	20000672 - 20996719	540	0.14	0.428571
20_9	9002657 - 9990270	459	0.14	0.453634
7_29	29003303 - 29998961	476	0.14	0.448622
11_8	8001658 - 8996064	578	0.14	0.508772
1_139	139001905 - 139951166	336	0.13	0.365915
5_1	1003775 - 1997460	381	0.13	0.363409
2_19	19000039 - 19999423	339	0.13	0.308271
11_6	6000357 - 6999911	530	0.13	0.458647
14_12	12001625 - 12990825	486	0.13	0.486216
4_48	48001582 - 48999624	341	0.13	0.383459
5_39	39000466 - 39998360	360	0.13	0.413534
8_16	16004081 - 16999309	464	0.13	0.466165
5_35	35003021 - 35995637	337	0.13	0.308271
20_2	2001696 - 2992559	474	0.13	0.393484
8_4	4001015 - 4992901	383	0.13	0.390977
12_13	13004985 - 13998096	489	0.13	0.461153
15_6	6000311 - 6999944	511	0.13	0.481203
4_58	58004781 - 58996848	389	0.13	0.360902
12_12	12001263 - 12996489	472	0.13	0.441103
13_17	17000131 - 17998760	396	0.13	0.37594
11_17	17000223 - 17997723	497	0.13	0.446115
1_1	1003228 - 1999125	304	0.13	0.325815
3_104	104001315 - 104982338	390	0.13	0.401002
12_3	3000599 - 3998803	489	0.13	0.423559
6_26	26001701 - 26998783	517	0.13	0.488722
2_70	70002582 - 70995838	262	0.13	0.273183
6_22	22000121 - 22996061	395	0.13	0.345865
4_42	42002595 - 42997484	376	0.13	0.353383
1_101	101022830 - 101993781	350	0.13	0.373434
2_47	47000713 - 47999595	330	0.13	0.330827
1_40	40001170 - 40997376	336	0.13	0.360902
12_16	16001584 - 16999550	431	0.13	0.411028
7_1	1000656 - 1999224	496	0.13	0.481203
13_8	8000885 - 8998322	444	0.13	0.41604
2_131	131005729 - 131999754	318	0.13	0.310777
1_118	118001586 - 118991475	411	0.13	0.380952
1_119	119000766 - 119999736	371	0.13	0.330827
1_84	84002231 - 84998851	437	0.13	0.413534
6_33	33001669 - 33997231	485	0.13	0.453634
3_72	72001647 - 72995643	330	0.13	0.33584
2_57	57004499 - 57994157	305	0.13	0.350877
8_9	9001532 - 9997375	369	0.13	0.350877
13_12	12000451 - 12999639	468	0.13	0.438596
20_6	6003648 - 6997363	587	0.13	0.498747
4_60	60000075 - 60998203	423	0.13	0.418546
5_24	24000730 - 24999191	395	0.13	0.398496
2_67	67004838 - 67998225	315	0.13	0.363409
15_4	4000820 - 4999664	608	0.13	0.45614
9_3	3000364 - 3998841	537	0.13	0.47619
20_12	12000087 - 12998691	562	0.13	0.526316
3_7	7002535 - 7998141	398	0.13	0.388471
9_14	14001725 - 14997194	489	0.13	0.428571
3_33	33001857 - 33998952	416	0.13	0.368421
1_182	182004296 - 182870323	359	0.13	0.323308
1_63	63001124 - 63995624	376	0.13	0.348371
2_108	108000662 - 108991091	319	0.13	0.343358
4_80	80000362 - 80998793	339	0.13	0.338346
11_19	19001109 - 19997265	394	0.13	0.406015
25_1	1000131 - 1987495	591	0.13	0.52381
7_10	10002707 - 10995068	453	0.13	0.423559
8_7	7004059 - 7999901	496	0.13	0.448622
1_175	175003078 - 175996880	405	0.12	0.378446
3_82	82000697 - 82994029	346	0.12	0.310777
3_79	79003213 - 79999932	348	0.12	0.37594
1_178	178001872 - 178999555	431	0.12	0.423559
2_99	99005572 - 99999029	370	0.12	0.323308
3_80	80000782 - 80997934	368	0.12	0.323308
6_16	16010813 - 16995254	393	0.12	0.365915
6_1	1001852 - 1991512	451	0.12	0.441103
9_8	8000477 - 8995857	531	0.12	0.453634
17_5	5000149 - 5999595	541	0.12	0.508772
4_10	10005906 - 10997575	334	0.12	0.348371
5_25	25000385 - 25999154	384	0.12	0.365915
1_135	135001743 - 135998284	432	0.12	0.388471
3_64	64001501 - 64997995	290	0.12	0.295739
17_1	1000299 - 1993540	591	0.12	0.516291
6_29	29001552 - 29999994	515	0.12	0.428571
2_135	135000313 - 135950768	313	0.12	0.343358
1_12	12000455 - 12999010	384	0.12	0.363409
1_176	176004507 - 176998456	402	0.12	0.373434
11_4	4001030 - 4998715	499	0.12	0.47619
6_10	10002987 - 10998696	454	0.12	0.466165
20_5	5000651 - 5999452	524	0.12	0.441103
3_30	30000897 - 30993376	365	0.12	0.370927
5_18	18005281 - 18986761	372	0.12	0.385965
3_58	58004742 - 58998514	375	0.12	0.368421
8_17	17001478 - 17999858	450	0.12	0.426065
1_188	188000118 - 188998231	390	0.12	0.363409
12_1	1007173 - 1999418	449	0.12	0.403509
4_84	84004502 - 84998320	388	0.12	0.373434
6_8	8002588 - 8999337	511	0.12	0.426065
17_9	9004537 - 9995593	456	0.12	0.43609
1_187	187000380 - 187999263	376	0.12	0.348371
7_23	23001680 - 23998332	419	0.12	0.406015
1_65	65000069 - 65997098	415	0.12	0.368421
2_77	77000552 - 77999113	315	0.12	0.338346
2_36	36000394 - 36993589	337	0.12	0.353383
1_152	152000904 - 152996463	341	0.12	0.305764
4_67	67001751 - 67993309	332	0.12	0.403509
2_101	101001617 - 101998789	351	0.12	0.380952
1_89	89000395 - 89998645	368	0.12	0.328321
1_37	37005757 - 37996887	377	0.12	0.378446
1_22	22001940 - 22996000	412	0.12	0.411028
1_82	82001576 - 82993071	376	0.12	0.39599
1_47	47000356 - 47999987	428	0.12	0.35589
2_58	58002253 - 58998616	317	0.12	0.310777
4_90	90002208 - 90995527	365	0.12	0.328321
3_27	27014930 - 27997762	340	0.12	0.353383
3_21	21006614 - 21996787	376	0.12	0.358396
6_17	17010826 - 17997278	414	0.12	0.380952
6_13	13000859 - 13998969	407	0.12	0.408521
18_10	10000907 - 10987050	411	0.12	0.403509
3_4	4001862 - 4998769	357	0.12	0.315789
21_6	6001123 - 6815670	566	0.12	0.468672
7_30	30001345 - 30998258	519	0.12	0.423559
1_17	17000892 - 17999746	341	0.12	0.363409
3_110	110000758 - 110988894	385	0.12	0.373434
1_68	68001891 - 68994689	367	0.12	0.360902
9_6	6004577 - 6998596	486	0.12	0.453634
5_15	15000770 - 15998814	391	0.12	0.406015
7_5	5002537 - 5999977	373	0.12	0.348371
28_3	3000142 - 3988940	621	0.12	0.501253
3_100	100001846 - 100998847	361	0.12	0.333333
6_9	9000091 - 9999004	483	0.12	0.438596
11_11	11001215 - 11999242	508	0.12	0.421053
3_40	40001049 - 40999517	384	0.12	0.41604
4_69	69000658 - 69993865	367	0.12	0.338346
3_59	59001007 - 59998508	380	0.12	0.401002
1_150	150001985 - 150991782	355	0.12	0.368421
3_28	28001025 - 28989713	342	0.12	0.37594
3_67	67000802 - 67999348	433	0.12	0.423559
1_69	69000881 - 69998681	371	0.12	0.363409
8_2	2001448 - 2997611	340	0.12	0.338346
5_30	30001461 - 30994841	367	0.12	0.368421
1_190	190000382 - 190991860	384	0.12	0.333333
2_69	69000098 - 69999390	331	0.12	0.295739
3_107	107000792 - 107998878	438	0.12	0.451128
5_26	26000520 - 26995578	359	0.12	0.365915
1_134	134001864 - 134997284	402	0.12	0.345865
1_3	3000135 - 3999701	269	0.12	0.305764
2_142	142006321 - 142999715	292	0.12	0.338346
6_27	27000325 - 27999574	491	0.12	0.428571
1_8	8002345 - 8999996	286	0.12	0.308271
7_3	3000684 - 3996728	415	0.12	0.406015
25_2	2001192 - 2887176	507	0.12	0.501253
3_51	51000317 - 51998643	397	0.12	0.37594
1_129	129001445 - 129999031	385	0.12	0.378446
1_146	146007409 - 146999886	470	0.11	0.413534
3_47	47001081 - 47998316	425	0.11	0.365915
7_34	34002563 - 34999921	411	0.11	0.370927
14_11	11000915 - 11999159	616	0.11	0.513784
8_3	3003767 - 3998456	416	0.11	0.368421
3_56	56000993 - 56993621	393	0.11	0.398496
1_109	109000932 - 109996559	411	0.11	0.373434
3_17	17000437 - 17997664	371	0.11	0.325815
6_30	30002827 - 30999133	423	0.11	0.41604
1_61	61000224 - 61998748	354	0.11	0.388471
1_110	110000211 - 110997312	441	0.11	0.423559
3_0	18591 - 993284	342	0.11	0.358396
3_54	54005855 - 54998896	377	0.11	0.350877
13_3	3002617 - 3998616	465	0.11	0.433584
6_25	25000919 - 25999547	487	0.11	0.461153
8_14	14000656 - 14999112	396	0.11	0.350877
4_38	38000124 - 38997248	370	0.11	0.365915
21_0	13225 - 996087	573	0.11	0.516291
1_51	51000434 - 51997357	352	0.11	0.345865
1_66	66000175 - 66999272	391	0.11	0.390977
4_78	78000541 - 78997657	297	0.11	0.310777
5_45	45004270 - 45999760	398	0.11	0.378446
1_122	122000993 - 122995823	432	0.11	0.451128
8_24	24000565 - 24998083	476	0.11	0.43609
2_123	123000283 - 123994420	327	0.11	0.343358
4_33	33001303 - 33999667	384	0.11	0.363409
1_130	130001965 - 130998727	398	0.11	0.358396
2_128	128000191 - 128995428	270	0.11	0.315789
1_165	165000717 - 165999445	400	0.11	0.360902
1_171	171000120 - 171999874	407	0.11	0.413534
2_38	38006720 - 38997725	329	0.11	0.320802
5_34	34003454 - 34981535	326	0.11	0.283208
2_2	2001795 - 2999225	340	0.11	0.315789
3_23	23000202 - 23998205	287	0.11	0.315789
7_16	16000378 - 16998577	428	0.11	0.408521
1_48	48001833 - 48999249	404	0.11	0.343358
6_24	24001009 - 24999742	455	0.11	0.373434
5_51	51000232 - 51999633	451	0.11	0.441103
4_34	34001177 - 34999560	395	0.11	0.350877
1_111	111001733 - 111999862	401	0.11	0.421053
1_49	49002896 - 49997561	414	0.11	0.406015
12_17	17003923 - 17999819	555	0.11	0.496241
1_105	105000541 - 105997476	383	0.11	0.37594
5_44	44001572 - 44999656	405	0.11	0.393484
4_4	4003790 - 4994926	358	0.11	0.373434
9_2	2004955 - 2998908	524	0.11	0.478697
7_24	24000573 - 24999666	425	0.11	0.41604
2_16	16000151 - 16998562	336	0.11	0.338346
1_34	34000181 - 34997356	428	0.11	0.370927
5_31	31000460 - 31998709	245	0.11	0.243108
7_22	22000044 - 22997682	391	0.11	0.33584
5_21	21002410 - 21994735	366	0.11	0.348371
15_0	24593 - 999898	441	0.11	0.428571
4_76	76001189 - 76999095	308	0.11	0.308271
5_43	43001408 - 43998506	421	0.11	0.406015
9_1	1000417 - 1999765	564	0.11	0.473684
1_193	193000093 - 193998457	413	0.11	0.350877
4_81	81001865 - 81998533	361	0.11	0.370927
3_3	3006344 - 3999518	342	0.11	0.368421
13_11	11007183 - 11999395	482	0.11	0.401002
3_63	63015613 - 63997299	314	0.11	0.298246
2_97	97000549 - 97998490	359	0.11	0.363409
8_15	15001133 - 15993205	393	0.11	0.441103
5_48	48000731 - 48995453	372	0.11	0.365915
2_126	126002785 - 126997805	332	0.11	0.293233
8_6	6001191 - 6999562	452	0.11	0.418546
2_140	140001635 - 140995753	336	0.11	0.348371
3_15	15001798 - 15999193	398	0.11	0.406015
7_13	13000932 - 13996021	440	0.11	0.373434
10_9	9001929 - 9999999	518	0.11	0.426065
9_12	12001048 - 12997791	493	0.11	0.403509
5_53	53001414 - 53997021	416	0.11	0.41604
1_102	102004903 - 102999615	401	0.11	0.401002
1_186	186004375 - 186995095	353	0.11	0.288221
4_17	17003745 - 17997977	323	0.11	0.333333
1_158	158000773 - 158998005	367	0.11	0.340852
13_4	4006314 - 4996964	447	0.11	0.378446
1_88	88000796 - 88998272	304	0.1	0.293233
7_6	6001174 - 6996364	327	0.1	0.328321
8_1	1002608 - 1999902	366	0.1	0.35589
11_10	10000131 - 10994410	436	0.1	0.423559
4_85	85008137 - 85998919	405	0.1	0.365915
11_7	7000304 - 7998782	545	0.1	0.501253
3_75	75003293 - 75999748	402	0.1	0.401002
3_81	81002477 - 81997801	398	0.1	0.350877
1_58	58000628 - 58998134	355	0.1	0.360902
1_195	195003475 - 195995407	426	0.1	0.385965
8_27	27000706 - 27999759	529	0.1	0.461153
3_96	96002115 - 96996738	408	0.1	0.388471
5_22	22000062 - 22995297	329	0.1	0.283208
3_26	26000884 - 26999094	366	0.1	0.358396
7_35	35001761 - 35996723	386	0.1	0.325815
8_11	11022715 - 11997067	302	0.1	0.278196
2_94	94002120 - 94997147	290	0.1	0.310777
5_36	36007279 - 36999672	368	0.1	0.358396
4_89	89007137 - 89997729	353	0.1	0.340852
4_23	23000910 - 23999910	338	0.1	0.320802
3_102	102001974 - 102999526	391	0.1	0.385965
1_78	78000783 - 78998024	349	0.1	0.310777
6_21	21000789 - 21999640	460	0.1	0.423559
4_83	83002589 - 83997289	321	0.1	0.308271
1_21	21007210 - 21998931	384	0.1	0.348371
7_32	32001927 - 32989622	402	0.1	0.385965
3_108	108000266 - 108999411	390	0.1	0.380952
6_23	23001607 - 23997684	461	0.1	0.398496
7_28	28002821 - 28998425	472	0.1	0.406015
4_65	65002564 - 65994815	382	0.1	0.345865
1_29	29001510 - 29999595	353	0.1	0.325815
1_59	59000685 - 59999797	368	0.1	0.388471
1_64	64003650 - 64998812	347	0.1	0.360902
3_66	66003911 - 66998344	381	0.1	0.343358
1_159	159003135 - 159994669	254	0.1	0.305764
3_103	103005146 - 103999969	366	0.1	0.406015
2_20	20005073 - 20997718	334	0.1	0.345865
13_2	2000330 - 2994904	502	0.1	0.431078
6_12	12001632 - 12998278	397	0.1	0.390977
9_4	4000836 - 4999336	516	0.1	0.471178
1_179	179001074 - 179999169	411	0.1	0.433584
1_151	151003778 - 151999805	304	0.1	0.288221
3_29	29025817 - 29999617	318	0.1	0.35589
2_17	17003025 - 17998177	335	0.1	0.350877
4_11	11002130 - 11992611	311	0.1	0.328321
3_8	8003076 - 8999273	361	0.1	0.325815
5_41	41000480 - 41998371	369	0.1	0.368421
3_87	87002060 - 87998702	408	0.1	0.365915
3_60	60011440 - 60999555	340	0.1	0.343358
1_168	168005668 - 168997872	318	0.1	0.333333
2_145	145001359 - 145998779	356	0.1	0.330827
1_56	56000162 - 56998456	411	0.1	0.431078
5_50	50007692 - 50995869	419	0.1	0.365915
1_20	20003201 - 20999694	366	0.1	0.380952
20_1	1006067 - 1996832	412	0.1	0.378446
8_21	21004762 - 21999013	480	0.1	0.401002
3_95	95002461 - 95999172	404	0.1	0.363409
3_16	16001747 - 16998514	349	0.1	0.348371
3_36	36002067 - 36993287	317	0.1	0.298246
3_46	46000857 - 46997571	377	0.1	0.365915
1_39	39000098 - 39997444	352	0.1	0.363409
4_13	13003575 - 13959155	295	0.1	0.270677
5_42	42004473 - 42998677	370	0.1	0.338346
1_31	31003556 - 31999153	373	0.1	0.370927
6_15	15000230 - 15982864	339	0.1	0.320802
4_63	63002352 - 63999612	354	0.1	0.403509
13_13	13000987 - 13998680	431	0.1	0.383459
1_52	52000127 - 52998004	387	0.1	0.330827
1_138	138002601 - 138999541	363	0.1	0.323308
1_177	177000356 - 177998600	399	0.1	0.378446
3_22	22001404 - 22998440	322	0.1	0.325815
1_123	123017476 - 123999385	338	0.1	0.325815
1_50	50001205 - 50997980	360	0.1	0.340852
4_45	45003114 - 45998700	363	0.1	0.383459
4_59	59000129 - 59996697	390	0.1	0.373434
3_92	92000582 - 92999701	405	0.1	0.363409
1_57	57000875 - 57997976	405	0.1	0.406015
1_11	11000279 - 11999313	371	0.1	0.35589
7_4	4000581 - 4998023	408	0.1	0.343358
5_56	56001042 - 56997472	373	0.1	0.348371
3_57	57002054 - 57998852	323	0.1	0.308271
1_169	169001420 - 169999438	346	0.1	0.328321
3_105	105014226 - 105990941	362	0.1	0.343358
1_100	100003420 - 100988805	345	0.1	0.370927
2_138	138001606 - 138999926	365	0.1	0.388471
20_8	8001318 - 8999959	514	0.1	0.433584
3_65	65001841 - 65996806	327	0.1	0.320802
7_25	25001370 - 25999993	389	0.1	0.380952
4_25	25001584 - 25998172	351	0.1	0.333333
2_27	27004477 - 27992309	316	0.1	0.303258
2_134	134014144 - 134998549	248	0.1	0.273183
1_79	79001243 - 79999317	397	0.1	0.333333
7_33	33000290 - 33999284	396	0.1	0.340852
4_68	68001472 - 68996029	359	0.1	0.363409
11_1	1005255 - 1998079	374	0.1	0.345865
1_45	45001631 - 45998217	393	0.1	0.378446
3_20	20000278 - 20996400	335	0.1	0.343358
1_71	71000214 - 71999883	380	0.1	0.360902
3_25	25000983 - 25997361	364	0.1	0.390977
1_137	137000784 - 137999605	350	0.1	0.320802
3_50	50003330 - 50995571	420	0.1	0.378446
3_106	106005694 - 106997009	380	0.1	0.35589
3_13	13003454 - 13999985	348	0.1	0.308271
4_88	88006320 - 88998944	318	0.1	0.370927
1_121	121004601 - 121998086	385	0.1	0.365915
1_147	147006549 - 147995898	326	0.1	0.275689
2_18	18000346 - 18999782	332	0.1	0.340852
5_13	13000954 - 13999219	338	0.1	0.33584
15_11	11000837 - 11999795	473	0.1	0.385965
1_92	92001660 - 92999699	386	0.1	0.393484
3_73	73000044 - 73996184	311	0.1	0.26817
3_91	91001655 - 91999970	368	0.1	0.345865
3_97	97000550 - 97996833	385	0.1	0.35589
5_52	52001366 - 52997823	401	0.1	0.385965
4_3	3005385 - 3999498	323	0.1	0.323308
4_8	8003167 - 8999885	373	0.09	0.35589
4_27	27000372 - 27994859	346	0.09	0.315789
6_19	19001309 - 19951255	439	0.09	0.423559
2_7	7000241 - 7998001	334	0.09	0.300752
2_4	4003961 - 4998859	328	0.09	0.308271
4_35	35004761 - 35999840	377	0.09	0.315789
4_71	71003851 - 71999395	330	0.09	0.325815
4_1	1000448 - 1994713	287	0.09	0.278196
5_4	4001030 - 4998792	331	0.09	0.330827
5_38	38000437 - 38996916	376	0.09	0.358396
5_12	12001614 - 12993860	325	0.09	0.323308
3_55	55005401 - 55995615	354	0.09	0.345865
8_13	13001030 - 13999975	373	0.09	0.330827
3_45	45000626 - 45998872	421	0.09	0.390977
8_5	5000864 - 5996532	375	0.09	0.345865
4_49	49001697 - 49998108	329	0.09	0.290727
1_16	16002529 - 16994858	377	0.09	0.383459
1_14	14001980 - 14997821	328	0.09	0.368421
1_143	143002040 - 143996945	390	0.09	0.373434
1_136	136000792 - 136995746	400	0.09	0.398496
1_83	83003713 - 83996167	382	0.09	0.35589
3_6	6000022 - 6997376	375	0.09	0.35589
5_10	10003219 - 10999184	400	0.09	0.383459
2_113	113001416 - 113997457	276	0.09	0.323308
4_30	30000957 - 30999840	294	0.09	0.318296
1_94	94002604 - 94997391	294	0.09	0.273183
5_7	7003160 - 7989300	411	0.09	0.385965
1_103	103001077 - 103999481	373	0.09	0.378446
5_40	40000042 - 40999047	363	0.09	0.340852
1_145	145000054 - 145998774	406	0.09	0.360902
4_46	46000232 - 46999868	411	0.09	0.398496
1_24	24001443 - 24994263	283	0.09	0.263158
5_9	9000305 - 9998051	417	0.09	0.378446
2_89	89003787 - 89999952	332	0.09	0.305764
3_93	93001659 - 93994973	346	0.09	0.340852
2_5	5000041 - 5998850	290	0.09	0.300752
2_110	110000921 - 110993886	311	0.09	0.318296
4_61	61001499 - 61994567	393	0.09	0.378446
4_9	9001502 - 9999279	314	0.09	0.345865
1_154	154000670 - 154998176	371	0.09	0.35589
1_23	23001712 - 23998010	383	0.09	0.343358
4_18	18000247 - 18832896	234	0.09	0.290727
1_131	131002927 - 131997291	402	0.09	0.348371
1_62	62000024 - 62998063	356	0.09	0.35589
1_27	27000790 - 27995808	349	0.09	0.343358
7_9	9002144 - 9999479	429	0.09	0.406015
1_144	144000086 - 144999110	426	0.09	0.398496
3_43	43000579 - 43998113	372	0.09	0.348371
11_3	3323234 - 3995137	257	0.09	0.26817
1_157	157001857 - 157998434	308	0.09	0.313283
2_80	80003122 - 80997612	295	0.09	0.283208
5_46	46000853 - 46999912	385	0.09	0.353383
3_18	18000047 - 18998324	381	0.09	0.325815
5_11	11002607 - 11992136	350	0.09	0.35589
2_78	78004001 - 78997018	282	0.09	0.308271
1_54	54001671 - 54998619	257	0.09	0.318296
1_93	93005509 - 93991264	284	0.09	0.275689
1_19	19003354 - 19999353	323	0.09	0.380952
2_74	74002335 - 74996653	274	0.09	0.265664
12_4	4002400 - 4997551	546	0.09	0.466165
8_23	23003003 - 23999911	497	0.09	0.466165
27_5	5000332 - 5620319	300	0.09	0.300752
2_31	31002183 - 31998250	301	0.09	0.325815
3_44	44001824 - 44999285	397	0.09	0.41604
1_104	104001018 - 104917298	401	0.09	0.348371
4_21	21001741 - 21999067	334	0.09	0.288221
1_194	194000420 - 194998901	342	0.09	0.308271
4_40	40001790 - 40998594	383	0.09	0.411028
2_45	45009480 - 45999159	319	0.09	0.338346
2_40	40007952 - 40999399	330	0.09	0.313283
3_32	32001408 - 32997998	316	0.09	0.33584
2_100	100001014 - 100997520	287	0.09	0.313283
1_44	44001039 - 44997785	381	0.09	0.340852
1_70	70004794 - 70995519	387	0.09	0.370927
2_93	93006555 - 93999323	270	0.09	0.285714
4_36	36003578 - 36998535	371	0.08	0.380952
1_181	181001172 - 181996465	388	0.08	0.390977
2_14	14000482 - 14999658	285	0.08	0.300752
4_52	52000121 - 52999436	357	0.08	0.35589
2_117	117000983 - 117995914	332	0.08	0.333333
2_61	61003805 - 61992322	290	0.08	0.298246
2_148	148001681 - 148995564	324	0.08	0.313283
5_19	19001912 - 19998127	415	0.08	0.365915
2_48	48002673 - 48999819	307	0.08	0.333333
13_10	10004731 - 10997692	359	0.08	0.345865
2_91	91002179 - 91999701	307	0.08	0.270677
1_4	4003871 - 4998207	316	0.08	0.318296
4_7	7004078 - 7995092	321	0.08	0.320802
7_2	2000697 - 2998804	371	0.08	0.363409
2_50	50001247 - 50998670	237	0.08	0.245614
2_86	86000058 - 86999114	264	0.08	0.258145
1_184	184000347 - 184994789	337	0.08	0.333333
2_63	63004924 - 63995650	285	0.08	0.275689
5_14	14002615 - 14989658	386	0.08	0.368421
1_173	173005650 - 173997072	328	0.08	0.305764
1_18	18004499 - 18988390	328	0.08	0.305764
6_0	517174 - 999781	210	0.08	0.260652
4_32	32003023 - 32999605	346	0.08	0.323308
4_47	47000597 - 47996843	347	0.08	0.33584
17_10	10000343 - 10940517	416	0.08	0.433584
5_55	55000427 - 55995825	335	0.08	0.323308
4_62	62008497 - 62997901	357	0.08	0.340852
1_26	26002113 - 26999593	352	0.08	0.353383
5_20	20000972 - 20998261	398	0.08	0.360902
1_153	153001383 - 153996178	407	0.08	0.378446
1_162	162002042 - 162999938	390	0.08	0.360902
2_46	46005192 - 46996287	363	0.08	0.318296
3_98	98001604 - 98998990	335	0.08	0.318296
2_26	26073012 - 26999450	252	0.08	0.26817
2_121	121136774 - 121997686	292	0.08	0.283208
2_10	10001868 - 10998597	303	0.08	0.265664
4_22	22003900 - 22989145	330	0.08	0.313283
2_72	72008029 - 72997698	316	0.08	0.338346
2_146	146002741 - 146998902	328	0.08	0.325815
4_39	39000705 - 39999666	327	0.08	0.313283
7_12	12000277 - 12998804	436	0.08	0.378446
2_133	133002882 - 133998978	251	0.08	0.273183
1_172	172002886 - 172999969	384	0.08	0.368421
2_98	98001528 - 98998465	365	0.08	0.345865
2_112	112005094 - 112995482	317	0.08	0.325815
1_35	35002005 - 35998816	358	0.08	0.363409
1_115	115001140 - 115999819	373	0.08	0.363409
7_11	11000439 - 11998127	470	0.08	0.413534
4_2	2000372 - 2997067	329	0.08	0.333333
3_89	89000059 - 89994428	262	0.08	0.275689
3_19	19002818 - 19995136	358	0.08	0.338346
6_32	32001747 - 32999910	457	0.08	0.408521
1_85	85000672 - 85998899	341	0.08	0.330827
1_15	15000413 - 15999960	345	0.08	0.338346
15_12	12000000 - 12719992	283	0.08	0.265664
3_14	14005101 - 14999520	357	0.08	0.343358
2_65	65002987 - 65999518	302	0.08	0.260652
4_6	6001408 - 6999805	327	0.08	0.278196
6_31	31001205 - 31998155	477	0.08	0.468672
2_124	124000776 - 124988511	276	0.08	0.265664
2_53	53000041 - 53984167	158	0.08	0.185464
1_156	156000416 - 156999493	376	0.08	0.323308
1_132	132003945 - 132998333	394	0.08	0.378446
1_60	60004355 - 60997051	368	0.08	0.353383
1_192	192000815 - 192997114	362	0.08	0.310777
1_43	43003391 - 43997742	350	0.08	0.325815
2_56	56009150 - 56999730	306	0.08	0.298246
5_6	6392478 - 6999673	238	0.08	0.255639
1_41	41004327 - 41995642	256	0.08	0.233083
1_2	2000227 - 2999255	369	0.08	0.323308
1_5	5000780 - 5998429	404	0.08	0.325815
2_24	24000111 - 24998126	287	0.08	0.293233
2_137	137014038 - 137998431	329	0.08	0.315789
7_18	18012175 - 18998345	319	0.08	0.33584
2_115	115004723 - 115999263	297	0.08	0.320802
4_86	86004165 - 86969315	268	0.08	0.250627
1_116	116024185 - 116998165	309	0.08	0.318296
4_14	14018706 - 14994223	329	0.08	0.338346
8_19	19004104 - 19988077	406	0.08	0.360902
7_8	8003124 - 8998565	315	0.08	0.283208
2_116	116001330 - 116998389	274	0.08	0.333333
5_0	29775 - 999985	298	0.08	0.333333
3_76	76001617 - 76997592	393	0.08	0.33584
3_68	68003106 - 68998202	354	0.08	0.350877
2_29	29004781 - 29996746	353	0.08	0.325815
1_133	133002233 - 133996605	433	0.08	0.41604
4_15	15000769 - 15999159	360	0.08	0.333333
7_15	15001757 - 15999688	406	0.08	0.343358
2_51	51000883 - 51998771	291	0.08	0.290727
3_71	71001121 - 71998408	305	0.08	0.298246
4_55	55060435 - 55998049	283	0.08	0.33584
2_114	114004113 - 114995221	252	0.08	0.238095
4_12	12002721 - 12999550	366	0.08	0.350877
1_55	55003844 - 55996266	223	0.08	0.253133
3_83	83001169 - 83999534	325	0.08	0.325815
8_8	8001874 - 8998934	352	0.08	0.345865
2_106	106002057 - 106999646	309	0.08	0.320802
5_33	33000920 - 33997548	309	0.08	0.310777
1_98	98002972 - 98999843	331	0.08	0.290727
5_27	27000696 - 27998417	402	0.08	0.393484
2_84	84002075 - 84999415	333	0.08	0.325815
1_125	125000073 - 125995962	352	0.08	0.323308
3_90	90006584 - 90992375	295	0.08	0.293233
12_2	2000396 - 2990042	414	0.08	0.393484
5_23	23001333 - 23999258	382	0.08	0.343358
2_90	90003701 - 90999856	362	0.07	0.313283
1_185	185000255 - 185998748	389	0.07	0.368421
3_24	24003566 - 24996970	352	0.07	0.305764
2_9	9007009 - 9990590	306	0.07	0.308271
8_12	12001823 - 12998346	329	0.07	0.35589
2_85	85007540 - 85995608	286	0.07	0.323308
1_96	96002954 - 96999948	329	0.07	0.290727
4_5	5000397 - 5997346	294	0.07	0.290727
4_56	56000059 - 56994397	319	0.07	0.300752
2_125	125000130 - 125996039	295	0.07	0.280702
2_1	1000653 - 1991005	320	0.07	0.305764
2_141	141004918 - 141992858	307	0.07	0.303258
2_6	6003435 - 6996124	325	0.07	0.338346
7_14	14001818 - 14996520	432	0.07	0.393484
20_13	13000029 - 13995584	361	0.07	0.325815
3_84	84002422 - 84998326	231	0.07	0.258145
4_57	57012689 - 57999232	310	0.07	0.328321
3_12	12226630 - 12995489	272	0.07	0.293233
8_0	13672 - 999849	288	0.07	0.315789
4_31	31000353 - 31999341	297	0.07	0.283208
2_104	104002020 - 104998000	302	0.07	0.270677
1_72	72001446 - 72998028	309	0.07	0.293233
4_28	28001305 - 28996074	306	0.07	0.343358
2_129	129000006 - 129996848	327	0.07	0.378446
1_25	25059942 - 25998907	290	0.07	0.26817
2_76	76004277 - 76994414	352	0.07	0.353383
3_62	62007476 - 62995422	276	0.07	0.275689
2_13	13003360 - 13998909	310	0.07	0.285714
2_35	35001389 - 35998533	290	0.07	0.278196
2_43	43000798 - 43998384	318	0.07	0.278196
3_5	5001208 - 5999092	323	0.07	0.288221
6_6	6001033 - 6991395	332	0.07	0.293233
1_149	149006960 - 149996423	321	0.07	0.293233
2_88	88000219 - 88998286	273	0.07	0.293233
2_60	60003525 - 60996514	294	0.07	0.245614
5_59	59001285 - 59780211	281	0.07	0.26817
13_14	14001745 - 14996106	424	0.07	0.368421
1_97	97001132 - 97998156	283	0.07	0.315789
16_0	24857 - 606273	237	0.07	0.258145
22_2	2002531 - 2999963	366	0.07	0.353383
1_10	10002413 - 10996591	348	0.07	0.285714
2_139	139007141 - 139999004	364	0.07	0.333333
2_105	105004198 - 105994945	244	0.07	0.278196
2_95	95000038 - 95993890	256	0.07	0.290727
1_13	13003777 - 13998667	323	0.07	0.26817
27_0	3785 - 984643	184	0.07	0.200501
2_102	102003739 - 102994576	343	0.07	0.318296
4_73	73002356 - 73993683	284	0.07	0.26817
3_85	85018373 - 85995742	191	0.07	0.190476
4_24	24002357 - 24996950	320	0.07	0.310777
2_3	3005807 - 3994287	292	0.07	0.245614
2_147	147002303 - 147999277	249	0.07	0.253133
1_76	76002358 - 76997010	253	0.07	0.275689
3_9	9000982 - 9999622	376	0.07	0.353383
20_0	47223 - 998687	307	0.07	0.308271
2_96	96002502 - 96996909	318	0.07	0.305764
3_10	10001439 - 10998548	332	0.07	0.340852
7_17	17000545 - 17999298	366	0.07	0.365915
4_75	75004492 - 75992482	257	0.07	0.275689
1_164	164002665 - 164999798	312	0.07	0.325815
7_0	35414 - 997983	356	0.07	0.320802
7_19	19003818 - 19997606	270	0.07	0.270677
1_46	46003333 - 46999340	337	0.07	0.33584
4_0	50180 - 989515	227	0.07	0.283208
1_36	36002323 - 36996568	334	0.07	0.350877
2_59	59001048 - 59997211	291	0.07	0.265664
4_51	51000243 - 51999782	256	0.07	0.235589
3_42	42003790 - 42998346	379	0.07	0.323308
1_117	117006518 - 117999422	321	0.07	0.338346
2_44	44000126 - 44997161	336	0.07	0.33584
2_37	37019018 - 37992884	291	0.07	0.325815
3_37	37001157 - 37999054	316	0.07	0.318296
13_1	1002151 - 1999797	256	0.07	0.295739
3_78	78012352 - 78999327	343	0.07	0.33584
3_99	99013878 - 99997219	291	0.07	0.295739
2_15	15003866 - 15995197	281	0.06	0.275689
1_0	12116 - 997412	309	0.06	0.333333
3_11	11001927 - 11696784	254	0.06	0.253133
2_66	66007682 - 66996183	317	0.06	0.318296
2_130	130000481 - 130998287	276	0.06	0.285714
1_86	86005235 - 86998417	344	0.06	0.300752
2_42	42007964 - 42998628	328	0.06	0.318296
25_0	5825 - 999786	283	0.06	0.295739
4_70	70000654 - 70999645	307	0.06	0.303258
1_28	28003314 - 28997304	340	0.06	0.348371
1_163	163002258 - 163997718	293	0.06	0.300752
1_126	126001632 - 126992757	296	0.06	0.343358
2_71	71002370 - 71999148	244	0.06	0.233083
7_36	36000235 - 36898384	257	0.06	0.230576
1_99	99003283 - 99999595	369	0.06	0.345865
3_53	53000640 - 53994642	308	0.06	0.288221
3_61	61002343 - 61995869	277	0.06	0.270677
2_122	122000094 - 122999883	283	0.06	0.270677
2_21	21000558 - 21901484	319	0.06	0.280702
2_68	68002388 - 68997358	317	0.06	0.308271
3_74	74001640 - 74999708	260	0.06	0.238095
2_64	64002255 - 64995504	307	0.06	0.308271
4_26	26001927 - 26998818	330	0.06	0.275689
1_128	128002385 - 128997272	366	0.06	0.328321
2_103	103000257 - 103998205	301	0.06	0.350877
3_34	34001105 - 34996929	300	0.06	0.290727
1_167	167001200 - 167998892	358	0.06	0.33584
5_8	8000498 - 8988758	398	0.06	0.365915
2_111	111000887 - 111988343	314	0.06	0.280702
2_83	83001834 - 83995858	262	0.06	0.243108
1_53	53002697 - 53997943	282	0.06	0.263158
2_120	120000142 - 120994670	269	0.06	0.288221
2_28	28002321 - 28997275	302	0.06	0.280702
2_22	22138978 - 22996354	291	0.06	0.320802
1_81	81008377 - 81994832	355	0.06	0.328321
3_86	86000672 - 86998715	336	0.06	0.288221
2_54	54013767 - 54945833	211	0.06	0.225564
4_82	82000896 - 82995064	352	0.06	0.345865
4_20	20004361 - 20999751	262	0.06	0.290727
2_107	107004950 - 107995223	332	0.06	0.313283
3_70	70002059 - 70994076	238	0.06	0.26817
1_140	140120364 - 140998169	261	0.06	0.303258
3_39	39000117 - 39997355	382	0.06	0.338346
1_113	113006714 - 113979478	319	0.06	0.310777
4_72	72005129 - 72990211	281	0.06	0.258145
1_6	6001226 - 6999769	306	0.06	0.298246
1_87	87001768 - 87996864	292	0.06	0.310777
5_5	5002083 - 5807130	262	0.06	0.263158
3_101	101002649 - 101998645	406	0.06	0.348371
4_41	41001099 - 41997527	349	0.06	0.370927
2_109	109004728 - 109998854	291	0.06	0.270677
2_11	11003135 - 11998606	259	0.06	0.258145
4_53	53002452 - 53999285	324	0.06	0.303258
3_2	2000032 - 2998867	242	0.06	0.250627
2_23	23003810 - 23996304	341	0.06	0.340852
2_62	62001908 - 62998786	307	0.06	0.283208
4_29	29000748 - 29997606	349	0.05	0.308271
1_160	160006925 - 160958391	184	0.05	0.18797
2_8	8000839 - 8995192	323	0.05	0.340852
2_127	127001901 - 127991942	281	0.05	0.275689
8_29	29000182 - 29930152	297	0.05	0.230576
2_87	87003814 - 87998891	258	0.05	0.230576
5_58	58001133 - 58996253	390	0.05	0.35589
3_41	41003022 - 41996680	373	0.05	0.368421
2_55	55071820 - 55998457	254	0.05	0.273183
4_74	74001668 - 74999379	281	0.05	0.270677
1_90	90000293 - 90996208	355	0.05	0.315789
17_0	662070 - 999997	166	0.05	0.180451
2_118	118000748 - 118995510	298	0.05	0.320802
1_142	142147613 - 142997646	179	0.05	0.190476
4_19	19356644 - 19998058	193	0.05	0.203008
3_1	1000324 - 1999234	279	0.05	0.288221
2_81	81000547 - 81937220	246	0.05	0.24812
2_33	33002170 - 33998866	321	0.05	0.290727
1_32	32004848 - 32998795	281	0.05	0.235589
13_0	513195 - 999325	122	0.05	0.142857
2_132	132002106 - 132993039	301	0.05	0.290727
23_5	5004587 - 5773936	291	0.05	0.320802
11_2	2000809 - 2742622	280	0.05	0.253133
6_7	7004604 - 7998987	336	0.05	0.333333
4_87	87021603 - 87993363	326	0.05	0.290727
2_32	32001786 - 32998224	223	0.05	0.243108
5_47	47003017 - 47999085	272	0.05	0.260652
2_12	12037075 - 12999936	259	0.05	0.245614
22_0	11040 - 998656	176	0.05	0.205514
1_127	127000401 - 127996851	127	0.05	0.172932
1_7	7003440 - 7995739	346	0.05	0.338346
1_73	73001573 - 73982371	241	0.05	0.293233
1_9	9002852 - 9999448	320	0.04	0.320802
5_32	32001226 - 32997980	201	0.04	0.215539
2_73	73003968 - 73995869	233	0.04	0.230576
2_79	79004511 - 79999675	256	0.04	0.258145
3_69	69003876 - 69995741	244	0.04	0.255639
1_148	148000390 - 148999760	166	0.04	0.172932
10_0	509881 - 999195	172	0.04	0.165414
1_42	42015780 - 42999329	308	0.04	0.288221
2_136	136229298 - 136991512	248	0.04	0.22807
2_0	22397 - 995408	229	0.04	0.200501
2_75	75000894 - 75999500	259	0.04	0.245614
13_18	18000609 - 18379348	146	0.04	0.190476
9_0	557886 - 998813	191	0.04	0.203008
1_161	161046690 - 161998317	227	0.04	0.220551
24_6	6000210 - 6269740	204	0.03	0.18797
4_91	91001569 - 91262005	100	0.03	0.122807
2_144	144017229 - 144995446	240	0.03	0.230576
5_2	2002587 - 2995845	198	0.03	0.225564
3_111	111002147 - 111295538	71	0.03	0.082707
2_25	25002058 - 25816179	183	0.03	0.180451
2_52	52002456 - 52995225	97	0.03	0.122807
1_141	141000474 - 141909021	170	0.03	0.170426
6_35	35000365 - 35428840	131	0.02	0.12782
2_143	143000537 - 143999571	178	0.02	0.16792
2_149	149000875 - 149517792	98	0.02	0.117794
1_196	196000017 - 196199721	94	0.02	0.102757
2_119	119000462 - 119998775	111	0.02	0.125313
1_75	75152941 - 75998477	157	0.02	0.155388
5_3	3004086 - 3995567	178	0.02	0.152882
7_7	7006436 - 7999380	124	0.02	0.110276
10_20	20000294 - 20384368	108	0.02	0.125313
26_5	5000429 - 5242351	98	0.01	0.092732
11_20	20000034 - 20200990	68	0.01	0.085213
9_24	24000358 - 24066176	37	0.01	0.032581
2_82	82013163 - 82999092	72	0.01	0.062657
1_74	74001976 - 74609611	109	0.01	0.125313
14_15	15000636 - 15541887	7	0.01	0.017544
8_10	10002013 - 10079546	23	0	0.027569
20_14	14027577 - 14093452	7	0	0.012531
18_11	11017280 - 11017280	1	0	0

## Sheet: FC
GGA_Mb	Window (first – last position)	Number of SNP/ window	Proportion of genetic variance explained by the SNP window	PPA
1_21	21007210 - 21998931	384	0.51	0.45614
10_16	16001397 - 16999678	623	0.42	0.56391
1_106	106001479 - 106999692	433	0.4	0.421053
10_18	18002849 - 18999247	734	0.36	0.578947
10_15	15000035 - 15998420	608	0.34	0.568922
4_17	17003745 - 17997977	323	0.31	0.368421
22_4	4002399 - 4676714	964	0.3	0.701754
15_8	8001139 - 8999979	617	0.3	0.518797
21_5	5001208 - 5999307	991	0.28	0.689223
27_2	2000333 - 2998886	1058	0.27	0.696742
17_1	1000299 - 1993540	591	0.27	0.556391
21_4	4001279 - 4998314	873	0.27	0.619048
27_1	1012090 - 1999479	745	0.27	0.586466
18_5	5003077 - 5998715	790	0.27	0.601504
17_2	2000249 - 2999617	607	0.26	0.551378
17_3	3000636 - 3999541	683	0.26	0.591479
1_22	22001940 - 22996000	412	0.26	0.413534
21_2	2000258 - 2999039	896	0.25	0.64411
23_1	1001570 - 1999878	822	0.25	0.66416
1_107	107000175 - 107998418	465	0.25	0.493734
26_1	1000350 - 1999197	605	0.25	0.541353
10_5	5000352 - 5998442	661	0.25	0.536341
5_49	49000452 - 49999621	383	0.24	0.380952
28_2	2008625 - 2999362	659	0.24	0.556391
21_3	3001322 - 3998996	772	0.24	0.649123
17_4	4000959 - 4998341	724	0.24	0.58396
24_4	4001256 - 4993752	824	0.24	0.641604
10_10	10000956 - 10997525	669	0.24	0.541353
10_17	17001414 - 17999778	676	0.24	0.521303
18_3	3002958 - 3999218	761	0.24	0.62406
15_7	7002111 - 7999932	592	0.24	0.508772
23_4	4000469 - 4998691	763	0.24	0.626566
28_0	23942 - 999295	829	0.24	0.666667
23_3	3000994 - 3999610	782	0.24	0.626566
10_13	13000454 - 13999140	692	0.24	0.561404
19_1	1000224 - 1999134	705	0.24	0.538847
15_9	9002743 - 9999015	639	0.23	0.511278
9_10	10001054 - 10999916	523	0.23	0.491228
10_1	1000852 - 1996855	626	0.23	0.516291
20_11	11000711 - 11996443	609	0.23	0.526316
10_19	19001184 - 19998197	688	0.23	0.536341
18_6	6000481 - 6999386	791	0.23	0.646617
10_14	14002632 - 14998393	604	0.23	0.478697
23_2	2003312 - 2997170	690	0.22	0.54386
15_1	1002290 - 1998062	644	0.22	0.548872
1_20	20003201 - 20999694	366	0.22	0.39599
24_1	1000070 - 1999963	814	0.22	0.654135
10_4	4000118 - 4998068	734	0.22	0.64411
19_8	8000233 - 8999395	577	0.22	0.531328
26_2	2000388 - 2999606	822	0.21	0.641604
1_31	31003556 - 31999153	373	0.21	0.401002
23_0	8243 - 999433	781	0.21	0.636591
12_15	15003442 - 15999915	570	0.21	0.483709
24_3	3000158 - 3999180	864	0.21	0.634085
7_29	29003303 - 29998961	476	0.21	0.431078
24_5	5000804 - 5999010	763	0.21	0.576441
1_120	120003806 - 120994248	407	0.21	0.39599
5_53	53001414 - 53997021	416	0.21	0.421053
14_2	2000438 - 2999263	629	0.2	0.526316
2_18	18000346 - 18999782	332	0.2	0.363409
7_34	34002563 - 34999921	411	0.2	0.378446
12_6	6000683 - 6997857	589	0.2	0.538847
14_3	3001973 - 3999889	587	0.2	0.526316
19_6	6000751 - 6999373	602	0.2	0.546366
4_40	40001790 - 40998594	383	0.2	0.358396
10_7	7000336 - 7999659	561	0.2	0.521303
15_10	10001717 - 10999147	577	0.2	0.513784
27_3	3000222 - 3996811	820	0.2	0.596491
26_3	3000141 - 3999454	990	0.2	0.646617
24_2	2000563 - 2999102	810	0.2	0.661654
19_3	3003165 - 3999383	718	0.2	0.558897
15_4	4000820 - 4999664	608	0.19	0.498747
19_7	7003296 - 7998127	595	0.19	0.501253
22_3	3000446 - 3999542	539	0.19	0.47619
10_12	12002551 - 12999755	691	0.19	0.551378
21_1	1001186 - 1999733	877	0.19	0.669173
18_8	8000785 - 8991930	725	0.19	0.558897
4_24	24002357 - 24996950	320	0.19	0.348371
2_39	39001197 - 39999827	338	0.19	0.328321
1_33	33001775 - 33998234	417	0.19	0.373434
14_9	9000607 - 9998826	703	0.19	0.571429
1_18	18004499 - 18988390	328	0.19	0.325815
1_112	112003431 - 112996260	403	0.19	0.408521
1_138	138002601 - 138999541	363	0.19	0.368421
14_10	10000304 - 10999961	652	0.19	0.566416
13_2	2000330 - 2994904	502	0.19	0.466165
12_10	10003317 - 10998376	470	0.19	0.423559
8_16	16004081 - 16999309	464	0.19	0.493734
7_30	30001345 - 30998258	519	0.19	0.488722
6_23	23001607 - 23997684	461	0.18	0.406015
12_0	81184 - 998917	381	0.18	0.398496
1_27	27000790 - 27995808	349	0.18	0.373434
18_4	4001669 - 4999445	643	0.18	0.538847
15_3	3002321 - 3995337	535	0.18	0.453634
7_27	27000472 - 27998248	478	0.18	0.481203
1_109	109000932 - 109996559	411	0.18	0.406015
1_171	171000120 - 171999874	407	0.18	0.443609
3_49	49003295 - 49998677	366	0.18	0.39599
14_5	5000251 - 5998676	649	0.18	0.538847
11_15	15000155 - 15999835	608	0.18	0.506266
6_12	12001632 - 12998278	397	0.18	0.37594
7_20	20004771 - 20999643	432	0.18	0.408521
12_9	9002759 - 9998218	484	0.18	0.458647
9_22	22001116 - 22998001	579	0.18	0.506266
1_176	176004507 - 176998456	402	0.18	0.385965
7_28	28002821 - 28998425	472	0.18	0.368421
15_2	2000804 - 2999282	570	0.18	0.513784
5_44	44001572 - 44999656	405	0.17	0.418546
10_8	8002511 - 8999576	683	0.17	0.541353
4_43	43001322 - 43998491	421	0.17	0.441103
11_16	16000965 - 16999456	594	0.17	0.503759
13_9	9001252 - 9997149	513	0.17	0.478697
1_19	19003354 - 19999353	323	0.17	0.340852
13_3	3002617 - 3998616	465	0.17	0.43609
6_34	34000326 - 34999419	432	0.17	0.413534
12_8	8001126 - 8998440	603	0.17	0.45614
4_36	36003578 - 36998535	371	0.17	0.333333
1_92	92001660 - 92999699	386	0.17	0.388471
12_1	1007173 - 1999418	449	0.17	0.506266
7_33	33000290 - 33999284	396	0.17	0.370927
13_16	16002637 - 16998078	488	0.17	0.446115
8_21	21004762 - 21999013	480	0.17	0.411028
17_7	7000143 - 7999150	683	0.17	0.561404
4_22	22003900 - 22989145	330	0.17	0.318296
8_26	26000275 - 26998071	479	0.17	0.488722
4_34	34001177 - 34999560	395	0.17	0.373434
4_45	45003114 - 45998700	363	0.17	0.388471
14_8	8000346 - 8998930	616	0.17	0.526316
26_4	4000215 - 4999719	706	0.17	0.573935
5_54	54001090 - 54995952	422	0.17	0.418546
4_12	12002721 - 12999550	366	0.17	0.383459
19_5	5000557 - 5998521	582	0.17	0.483709
20_4	4000143 - 4999255	505	0.16	0.463659
9_15	15000216 - 15999852	509	0.16	0.473684
9_20	20000672 - 20996719	540	0.16	0.483709
14_14	14000126 - 14990913	596	0.16	0.511278
14_6	6001464 - 6998468	583	0.16	0.513784
10_2	2000167 - 2999942	597	0.16	0.47619
5_52	52001366 - 52997823	401	0.16	0.423559
26_0	5950 - 999374	580	0.16	0.531328
5_50	50007692 - 50995869	419	0.16	0.431078
17_6	6000570 - 6998184	678	0.16	0.576441
1_47	47000356 - 47999987	428	0.16	0.380952
27_4	4108329 - 4999960	489	0.16	0.451128
17_8	8000497 - 8999248	704	0.16	0.516291
1_70	70004794 - 70995519	387	0.16	0.368421
15_5	5000057 - 5999958	662	0.16	0.501253
28_3	3000142 - 3988940	621	0.16	0.531328
9_9	9000575 - 9998398	617	0.16	0.508772
1_34	34000181 - 34997356	428	0.16	0.37594
20_12	12000087 - 12998691	562	0.16	0.501253
4_61	61001499 - 61994567	393	0.16	0.411028
6_4	4003421 - 4995203	462	0.16	0.466165
9_5	5000912 - 5998634	485	0.16	0.438596
3_41	41003022 - 41996680	373	0.16	0.388471
3_92	92000582 - 92999701	405	0.16	0.393484
1_25	25059942 - 25998907	290	0.16	0.285714
9_6	6004577 - 6998596	486	0.16	0.471178
10_3	3001439 - 3999639	736	0.16	0.58396
3_110	110000758 - 110988894	385	0.16	0.370927
14_1	1002891 - 1999306	653	0.16	0.54386
13_13	13000987 - 13998680	431	0.16	0.41604
9_16	16001716 - 16999606	626	0.16	0.528822
9_18	18001040 - 18998622	587	0.16	0.506266
4_62	62008497 - 62997901	357	0.16	0.360902
5_11	11002607 - 11992136	350	0.16	0.358396
9_21	21000594 - 21998754	621	0.15	0.486216
6_31	31001205 - 31998155	477	0.15	0.463659
4_35	35004761 - 35999840	377	0.15	0.33584
13_6	6003685 - 6997869	531	0.15	0.478697
8_19	19004104 - 19988077	406	0.15	0.451128
8_23	23003003 - 23999911	497	0.15	0.438596
8_8	8001874 - 8998934	352	0.15	0.368421
5_37	37001174 - 37997805	422	0.15	0.390977
28_4	4004758 - 4964406	629	0.15	0.506266
3_67	67000802 - 67999348	433	0.15	0.35589
3_96	96002115 - 96996738	408	0.15	0.398496
4_3	3005385 - 3999498	323	0.15	0.330827
4_65	65002564 - 65994815	382	0.15	0.398496
1_108	108001430 - 108998468	437	0.15	0.428571
12_11	11001448 - 11998408	455	0.15	0.433584
7_21	21003096 - 21997736	448	0.15	0.423559
5_51	51000232 - 51999633	451	0.15	0.373434
7_26	26001902 - 26998534	473	0.15	0.468672
13_15	15001512 - 15998451	482	0.15	0.423559
13_14	14001745 - 14996106	424	0.15	0.393484
9_11	11002495 - 11998979	492	0.15	0.443609
5_48	48000731 - 48995453	372	0.15	0.338346
17_5	5000149 - 5999595	541	0.15	0.508772
14_7	7000562 - 7997901	615	0.15	0.528822
3_31	31000133 - 31998824	434	0.15	0.431078
7_22	22000044 - 22997682	391	0.15	0.388471
1_121	121004601 - 121998086	385	0.15	0.41604
2_140	140001635 - 140995753	336	0.15	0.338346
12_7	7000142 - 7997857	618	0.15	0.558897
2_135	135000313 - 135950768	313	0.15	0.345865
18_2	2033439 - 2999727	578	0.15	0.496241
1_122	122000993 - 122995823	432	0.15	0.385965
1_111	111001733 - 111999862	401	0.15	0.418546
9_7	7005445 - 7998866	493	0.15	0.448622
1_81	81008377 - 81994832	355	0.14	0.310777
17_9	9004537 - 9995593	456	0.14	0.458647
20_8	8001318 - 8999959	514	0.14	0.491228
1_30	30001634 - 30998321	424	0.14	0.418546
11_12	12000479 - 12998947	554	0.14	0.446115
6_29	29001552 - 29999994	515	0.14	0.47619
14_0	50084 - 999797	413	0.14	0.418546
13_17	17000131 - 17998760	396	0.14	0.358396
6_24	24001009 - 24999742	455	0.14	0.411028
15_11	11000837 - 11999795	473	0.14	0.45614
18_10	10000907 - 10987050	411	0.14	0.39599
6_18	18005021 - 18998825	428	0.14	0.413534
13_7	7004884 - 7998970	580	0.14	0.463659
1_102	102004903 - 102999615	401	0.14	0.446115
5_46	46000853 - 46999912	385	0.14	0.365915
12_19	19003142 - 19922740	431	0.14	0.383459
12_17	17003923 - 17999819	555	0.14	0.498747
11_14	14001094 - 14996123	506	0.14	0.448622
3_74	74001640 - 74999708	260	0.14	0.265664
6_5	5000233 - 5997582	410	0.14	0.368421
4_64	64006402 - 64999734	396	0.14	0.408521
6_2	2000347 - 2999246	461	0.14	0.418546
10_11	11001040 - 11998191	647	0.14	0.533835
1_193	193000093 - 193998457	413	0.14	0.358396
19_4	4000523 - 4998547	588	0.14	0.483709
2_47	47000713 - 47999595	330	0.14	0.333333
9_8	8000477 - 8995857	531	0.14	0.501253
14_13	13001684 - 13996367	559	0.14	0.508772
1_190	190000382 - 190991860	384	0.14	0.388471
8_4	4001015 - 4992901	383	0.14	0.393484
1_153	153001383 - 153996178	407	0.14	0.363409
11_6	6000357 - 6999911	530	0.14	0.451128
3_91	91001655 - 91999970	368	0.14	0.380952
7_10	10002707 - 10995068	453	0.14	0.403509
2_3	3005807 - 3994287	292	0.14	0.273183
13_10	10004731 - 10997692	359	0.14	0.348371
28_1	1001634 - 1996248	560	0.14	0.498747
11_11	11001215 - 11999242	508	0.14	0.441103
6_19	19001309 - 19951255	439	0.14	0.438596
1_71	71000214 - 71999883	380	0.14	0.383459
8_3	3003767 - 3998456	416	0.14	0.365915
18_1	1000133 - 1868661	601	0.14	0.503759
24_0	7891 - 999191	703	0.14	0.548872
2_19	19000039 - 19999423	339	0.14	0.345865
3_30	30000897 - 30993376	365	0.14	0.385965
9_14	14001725 - 14997194	489	0.14	0.486216
4_84	84004502 - 84998320	388	0.14	0.338346
6_10	10002987 - 10998696	454	0.14	0.471178
1_14	14001980 - 14997821	328	0.14	0.320802
1_16	16002529 - 16994858	377	0.14	0.383459
8_5	5000864 - 5996532	375	0.13	0.348371
5_41	41000480 - 41998371	369	0.13	0.406015
4_69	69000658 - 69993865	367	0.13	0.360902
11_8	8001658 - 8996064	578	0.13	0.508772
20_2	2001696 - 2992559	474	0.13	0.426065
11_9	9000127 - 9997375	540	0.13	0.491228
6_33	33001669 - 33997231	485	0.13	0.441103
4_57	57012689 - 57999232	310	0.13	0.333333
14_11	11000915 - 11999159	616	0.13	0.54386
20_3	3001105 - 3997580	483	0.13	0.431078
8_22	22002669 - 22999947	492	0.13	0.446115
9_1	1000417 - 1999765	564	0.13	0.493734
13_8	8000885 - 8998322	444	0.13	0.411028
10_6	6000563 - 6999012	674	0.13	0.518797
1_11	11000279 - 11999313	371	0.13	0.323308
1_181	181001172 - 181996465	388	0.13	0.363409
14_4	4001151 - 4999941	549	0.13	0.47619
22_1	1001183 - 1997368	500	0.13	0.448622
1_175	175003078 - 175996880	405	0.13	0.383459
13_5	5001506 - 5998604	541	0.13	0.448622
1_65	65000069 - 65997098	415	0.13	0.418546
3_51	51000317 - 51998643	397	0.13	0.358396
1_24	24001443 - 24994263	283	0.13	0.310777
6_1	1001852 - 1991512	451	0.13	0.446115
9_17	17001007 - 17999967	600	0.13	0.513784
11_19	19001109 - 19997265	394	0.13	0.390977
6_9	9000091 - 9999004	483	0.13	0.398496
4_41	41001099 - 41997527	349	0.13	0.345865
1_115	115001140 - 115999819	373	0.13	0.380952
25_2	2001192 - 2887176	507	0.13	0.446115
11_1	1005255 - 1998079	374	0.13	0.378446
20_6	6003648 - 6997363	587	0.13	0.493734
1_136	136000792 - 136995746	400	0.13	0.35589
5_47	47003017 - 47999085	272	0.13	0.308271
1_146	146007409 - 146999886	470	0.13	0.443609
3_52	52002322 - 52995441	349	0.13	0.388471
3_33	33001857 - 33998952	416	0.13	0.380952
20_7	7000004 - 7998579	499	0.13	0.43609
1_180	180001982 - 180998995	477	0.13	0.471178
21_0	13225 - 996087	573	0.13	0.468672
25_1	1000131 - 1987495	591	0.13	0.508772
1_61	61000224 - 61998748	354	0.13	0.333333
5_30	30001461 - 30994841	367	0.13	0.365915
3_37	37001157 - 37999054	316	0.13	0.298246
1_123	123017476 - 123999385	338	0.13	0.35589
1_169	169001420 - 169999438	346	0.13	0.35589
1_113	113006714 - 113979478	319	0.13	0.328321
1_98	98002972 - 98999843	331	0.13	0.298246
8_27	27000706 - 27999759	529	0.13	0.406015
4_21	21001741 - 21999067	334	0.12	0.330827
7_32	32001927 - 32989622	402	0.12	0.365915
4_46	46000232 - 46999868	411	0.12	0.428571
11_18	18001466 - 18994696	411	0.12	0.385965
11_13	13001093 - 13999472	467	0.12	0.403509
2_117	117000983 - 117995914	332	0.12	0.353383
1_144	144000086 - 144999110	426	0.12	0.388471
13_12	12000451 - 12999639	468	0.12	0.43609
4_39	39000705 - 39999666	327	0.12	0.370927
4_80	80000362 - 80998793	339	0.12	0.35589
6_21	21000789 - 21999640	460	0.12	0.423559
7_35	35001761 - 35996723	386	0.12	0.330827
1_89	89000395 - 89998645	368	0.12	0.365915
2_133	133002882 - 133998978	251	0.12	0.270677
22_2	2002531 - 2999963	366	0.12	0.373434
1_131	131002927 - 131997291	402	0.12	0.363409
1_145	145000054 - 145998774	406	0.12	0.388471
1_195	195003475 - 195995407	426	0.12	0.378446
19_2	2000430 - 2996897	571	0.12	0.441103
12_12	12001263 - 12996489	472	0.12	0.421053
1_130	130001965 - 130998727	398	0.12	0.385965
1_184	184000347 - 184994789	337	0.12	0.33584
3_72	72001647 - 72995643	330	0.12	0.303258
1_62	62000024 - 62998063	356	0.12	0.403509
12_4	4002400 - 4997551	546	0.12	0.461153
9_3	3000364 - 3998841	537	0.12	0.468672
2_139	139007141 - 139999004	364	0.12	0.365915
11_0	62065 - 997948	443	0.12	0.433584
9_2	2004955 - 2998908	524	0.12	0.428571
2_31	31002183 - 31998250	301	0.12	0.348371
5_24	24000730 - 24999191	395	0.12	0.370927
1_96	96002954 - 96999948	329	0.12	0.365915
5_57	57002474 - 57999018	396	0.12	0.360902
3_107	107000792 - 107998878	438	0.12	0.368421
4_32	32003023 - 32999605	346	0.12	0.360902
4_77	77003477 - 77998814	350	0.12	0.37594
6_16	16010813 - 16995254	393	0.12	0.39599
19_0	8216 - 997881	527	0.12	0.481203
12_13	13004985 - 13998096	489	0.12	0.446115
4_49	49001697 - 49998108	329	0.12	0.363409
7_25	25001370 - 25999993	389	0.12	0.380952
4_14	14018706 - 14994223	329	0.12	0.315789
3_86	86000672 - 86998715	336	0.12	0.313283
6_26	26001701 - 26998783	517	0.12	0.453634
1_114	114003129 - 114999023	421	0.12	0.423559
2_97	97000549 - 97998490	359	0.12	0.360902
1_142	142147613 - 142997646	179	0.12	0.218045
1_101	101022830 - 101993781	350	0.12	0.368421
4_4	4003790 - 4994926	358	0.12	0.398496
3_35	35001332 - 35993013	327	0.12	0.320802
3_48	48004423 - 48999018	423	0.12	0.383459
1_189	189002387 - 189999804	437	0.12	0.39599
10_9	9001929 - 9999999	518	0.12	0.438596
4_27	27000372 - 27994859	346	0.12	0.298246
11_7	7000304 - 7998782	545	0.12	0.463659
5_43	43001408 - 43998506	421	0.12	0.358396
1_23	23001712 - 23998010	383	0.12	0.380952
21_6	6001123 - 6815670	566	0.12	0.483709
13_11	11007183 - 11999395	482	0.12	0.443609
6_25	25000919 - 25999547	487	0.12	0.385965
5_7	7003160 - 7989300	411	0.12	0.383459
1_82	82001576 - 82993071	376	0.12	0.365915
7_13	13000932 - 13996021	440	0.12	0.373434
1_39	39000098 - 39997444	352	0.12	0.350877
18_0	52516 - 996797	454	0.12	0.433584
9_19	19000810 - 19999306	544	0.12	0.431078
2_14	14000482 - 14999658	285	0.12	0.283208
1_45	45001631 - 45998217	393	0.12	0.378446
4_87	87021603 - 87993363	326	0.12	0.293233
9_23	23001311 - 23999904	496	0.12	0.426065
4_18	18000247 - 18832896	234	0.12	0.270677
3_93	93001659 - 93994973	346	0.12	0.363409
1_29	29001510 - 29999595	353	0.12	0.338346
2_61	61003805 - 61992322	290	0.12	0.26817
16_0	24857 - 606273	237	0.12	0.233083
4_59	59000129 - 59996697	390	0.11	0.370927
3_54	54005855 - 54998896	377	0.11	0.363409
3_66	66003911 - 66998344	381	0.11	0.383459
6_11	11001860 - 11998094	416	0.11	0.406015
7_11	11000439 - 11998127	470	0.11	0.423559
15_6	6000311 - 6999944	511	0.11	0.441103
7_23	23001680 - 23998332	419	0.11	0.406015
6_30	30002827 - 30999133	423	0.11	0.383459
3_58	58004742 - 58998514	375	0.11	0.350877
4_82	82000896 - 82995064	352	0.11	0.343358
1_12	12000455 - 12999010	384	0.11	0.33584
2_41	41001878 - 41999433	310	0.11	0.345865
1_103	103001077 - 103999481	373	0.11	0.370927
1_52	52000127 - 52998004	387	0.11	0.390977
5_25	25000385 - 25999154	384	0.11	0.393484
5_29	29001834 - 29998109	355	0.11	0.385965
7_8	8003124 - 8998565	315	0.11	0.305764
7_31	31000070 - 31996005	490	0.11	0.39599
1_143	143002040 - 143996945	390	0.11	0.390977
12_14	14000037 - 14999568	524	0.11	0.426065
2_56	56009150 - 56999730	306	0.11	0.370927
1_156	156000416 - 156999493	376	0.11	0.368421
3_103	103005146 - 103999969	366	0.11	0.365915
8_17	17001478 - 17999858	450	0.11	0.441103
6_17	17010826 - 17997278	414	0.11	0.363409
5_42	42004473 - 42998677	370	0.11	0.343358
1_139	139001905 - 139951166	336	0.11	0.318296
1_38	38002174 - 38998289	417	0.11	0.411028
5_28	28003041 - 28996407	364	0.11	0.358396
1_110	110000211 - 110997312	441	0.11	0.393484
2_110	110000921 - 110993886	311	0.11	0.330827
3_59	59001007 - 59998508	380	0.11	0.348371
5_15	15000770 - 15998814	391	0.11	0.383459
5_8	8000498 - 8988758	398	0.11	0.360902
6_28	28003701 - 28999724	490	0.11	0.461153
1_78	78000783 - 78998024	349	0.11	0.383459
1_10	10002413 - 10996591	348	0.11	0.330827
4_47	47000597 - 47996843	347	0.11	0.33584
2_48	48002673 - 48999819	307	0.11	0.325815
2_129	129000006 - 129996848	327	0.11	0.360902
4_67	67001751 - 67993309	332	0.11	0.330827
20_1	1006067 - 1996832	412	0.11	0.390977
3_102	102001974 - 102999526	391	0.11	0.365915
4_90	90002208 - 90995527	365	0.11	0.365915
4_56	56000059 - 56994397	319	0.11	0.370927
4_29	29000748 - 29997606	349	0.11	0.33584
1_32	32004848 - 32998795	281	0.11	0.295739
6_13	13000859 - 13998969	407	0.11	0.393484
1_49	49002896 - 49997561	414	0.11	0.383459
3_13	13003454 - 13999985	348	0.11	0.353383
1_179	179001074 - 179999169	411	0.11	0.413534
2_102	102003739 - 102994576	343	0.11	0.358396
20_5	5000651 - 5999452	524	0.11	0.453634
4_70	70000654 - 70999645	307	0.11	0.315789
12_16	16001584 - 16999550	431	0.11	0.43609
3_95	95002461 - 95999172	404	0.11	0.363409
5_16	16000805 - 16998250	378	0.11	0.390977
8_7	7004059 - 7999901	496	0.11	0.441103
3_76	76001617 - 76997592	393	0.11	0.388471
4_38	38000124 - 38997248	370	0.11	0.35589
1_188	188000118 - 188998231	390	0.11	0.333333
5_38	38000437 - 38996916	376	0.11	0.378446
5_56	56001042 - 56997472	373	0.11	0.380952
12_5	5000340 - 5999121	581	0.11	0.498747
5_10	10003219 - 10999184	400	0.11	0.333333
14_12	12001625 - 12990825	486	0.11	0.45614
18_9	9007122 - 9998762	498	0.11	0.433584
13_1	1002151 - 1999797	256	0.11	0.255639
9_13	13000454 - 13998539	452	0.11	0.385965
12_18	18002476 - 18999471	551	0.11	0.486216
1_118	118001586 - 118991475	411	0.11	0.406015
25_0	5825 - 999786	283	0.11	0.298246
6_14	14006828 - 14999572	448	0.11	0.418546
4_81	81001865 - 81998533	361	0.11	0.353383
2_148	148001681 - 148995564	324	0.11	0.333333
1_194	194000420 - 194998901	342	0.11	0.310777
1_94	94002604 - 94997391	294	0.11	0.323308
1_105	105000541 - 105997476	383	0.11	0.348371
3_108	108000266 - 108999411	390	0.11	0.426065
1_51	51000434 - 51997357	352	0.11	0.290727
4_89	89007137 - 89997729	353	0.11	0.388471
1_63	63001124 - 63995624	376	0.11	0.385965
3_12	12226630 - 12995489	272	0.11	0.290727
1_66	66000175 - 66999272	391	0.11	0.37594
7_3	3000684 - 3996728	415	0.11	0.398496
3_8	8003076 - 8999273	361	0.11	0.358396
7_4	4000581 - 4998023	408	0.11	0.408521
1_177	177000356 - 177998600	399	0.11	0.348371
4_25	25001584 - 25998172	351	0.11	0.373434
2_51	51000883 - 51998771	291	0.11	0.305764
1_26	26002113 - 26999593	352	0.11	0.323308
3_27	27014930 - 27997762	340	0.11	0.358396
8_24	24000565 - 24998083	476	0.11	0.466165
3_45	45000626 - 45998872	421	0.11	0.398496
7_6	6001174 - 6996364	327	0.1	0.318296
6_3	3000060 - 3999959	443	0.1	0.39599
3_87	87002060 - 87998702	408	0.1	0.360902
3_57	57002054 - 57998852	323	0.1	0.350877
7_1	1000656 - 1999224	496	0.1	0.431078
5_14	14002615 - 14989658	386	0.1	0.37594
1_150	150001985 - 150991782	355	0.1	0.343358
1_85	85000672 - 85998899	341	0.1	0.313283
1_178	178001872 - 178999555	431	0.1	0.398496
8_6	6001191 - 6999562	452	0.1	0.401002
1_128	128002385 - 128997272	366	0.1	0.390977
3_97	97000550 - 97996833	385	0.1	0.338346
1_91	91001335 - 91998027	372	0.1	0.340852
3_64	64001501 - 64997995	290	0.1	0.290727
2_123	123000283 - 123994420	327	0.1	0.295739
1_147	147006549 - 147995898	326	0.1	0.318296
4_83	83002589 - 83997289	321	0.1	0.353383
8_18	18000034 - 18999028	416	0.1	0.390977
4_26	26001927 - 26998818	330	0.1	0.343358
8_1	1002608 - 1999902	366	0.1	0.350877
11_5	5000641 - 5998062	499	0.1	0.43609
1_48	48001833 - 48999249	404	0.1	0.358396
1_124	124001748 - 124996146	370	0.1	0.360902
6_8	8002588 - 8999337	511	0.1	0.423559
4_66	66005172 - 66998777	406	0.1	0.360902
6_6	6001033 - 6991395	332	0.1	0.295739
1_59	59000685 - 59999797	368	0.1	0.373434
3_47	47001081 - 47998316	425	0.1	0.423559
2_105	105004198 - 105994945	244	0.1	0.300752
7_24	24000573 - 24999666	425	0.1	0.390977
5_45	45004270 - 45999760	398	0.1	0.365915
2_50	50001247 - 50998670	237	0.1	0.303258
8_20	20004100 - 20998394	408	0.1	0.358396
6_27	27000325 - 27999574	491	0.1	0.463659
1_57	57000875 - 57997976	405	0.1	0.41604
1_135	135001743 - 135998284	432	0.1	0.39599
11_4	4001030 - 4998715	499	0.1	0.466165
6_15	15000230 - 15982864	339	0.1	0.328321
11_17	17000223 - 17997723	497	0.1	0.406015
4_78	78000541 - 78997657	297	0.1	0.310777
4_44	44003572 - 44996222	331	0.1	0.363409
3_46	46000857 - 46997571	377	0.1	0.373434
3_6	6000022 - 6997376	375	0.1	0.33584
2_131	131005729 - 131999754	318	0.1	0.370927
3_17	17000437 - 17997664	371	0.1	0.378446
3_104	104001315 - 104982338	390	0.1	0.408521
3_56	56000993 - 56993621	393	0.1	0.37594
5_40	40000042 - 40999047	363	0.1	0.37594
2_23	23003810 - 23996304	341	0.1	0.33584
1_104	104001018 - 104917298	401	0.1	0.401002
1_28	28003314 - 28997304	340	0.1	0.333333
4_13	13003575 - 13959155	295	0.1	0.305764
3_78	78012352 - 78999327	343	0.1	0.320802
2_99	99005572 - 99999029	370	0.1	0.35589
4_50	50000237 - 50997579	325	0.1	0.320802
2_127	127001901 - 127991942	281	0.1	0.26817
1_166	166000511 - 166999195	418	0.1	0.350877
1_125	125000073 - 125995962	352	0.1	0.288221
1_42	42015780 - 42999329	308	0.1	0.300752
8_25	25000224 - 25997677	435	0.1	0.380952
1_133	133002233 - 133996605	433	0.1	0.403509
1_50	50001205 - 50997980	360	0.1	0.33584
4_2	2000372 - 2997067	329	0.1	0.343358
1_154	154000670 - 154998176	371	0.1	0.378446
4_8	8003167 - 8999885	373	0.1	0.333333
3_28	28001025 - 28989713	342	0.1	0.37594
4_11	11002130 - 11992611	311	0.1	0.360902
3_89	89000059 - 89994428	262	0.1	0.250627
20_10	10009222 - 10998439	403	0.1	0.433584
1_191	191018395 - 191998530	322	0.1	0.300752
7_9	9002144 - 9999479	429	0.1	0.378446
2_28	28002321 - 28997275	302	0.1	0.288221
3_106	106005694 - 106997009	380	0.1	0.365915
9_4	4000836 - 4999336	516	0.1	0.453634
2_125	125000130 - 125996039	295	0.1	0.338346
7_12	12000277 - 12998804	436	0.1	0.41604
9_12	12001048 - 12997791	493	0.1	0.441103
2_10	10001868 - 10998597	303	0.1	0.318296
3_101	101002649 - 101998645	406	0.1	0.365915
1_170	170002808 - 170999129	446	0.1	0.401002
20_9	9002657 - 9990270	459	0.1	0.408521
7_16	16000378 - 16998577	428	0.1	0.368421
19_9	9001097 - 9972338	316	0.1	0.303258
6_20	20013603 - 20996644	469	0.1	0.426065
3_88	88001088 - 88995205	336	0.1	0.290727
3_81	81002477 - 81997801	398	0.1	0.370927
3_79	79003213 - 79999932	348	0.1	0.340852
1_80	80001060 - 80995276	369	0.1	0.278196
1_192	192000815 - 192997114	362	0.1	0.325815
3_105	105014226 - 105990941	362	0.1	0.363409
1_17	17000892 - 17999746	341	0.1	0.338346
1_40	40001170 - 40997376	336	0.1	0.360902
5_35	35003021 - 35995637	337	0.1	0.320802
4_37	37004104 - 37995028	373	0.09	0.380952
3_109	109000563 - 109997943	423	0.09	0.413534
3_50	50003330 - 50995571	420	0.09	0.363409
4_0	50180 - 989515	227	0.09	0.275689
1_56	56000162 - 56998456	411	0.09	0.406015
2_29	29004781 - 29996746	353	0.09	0.313283
3_44	44001824 - 44999285	397	0.09	0.370927
3_29	29025817 - 29999617	318	0.09	0.333333
1_117	117006518 - 117999422	321	0.09	0.368421
4_10	10005906 - 10997575	334	0.09	0.345865
8_28	28001005 - 28999995	487	0.09	0.448622
1_79	79001243 - 79999317	397	0.09	0.345865
3_40	40001049 - 40999517	384	0.09	0.37594
7_5	5002537 - 5999977	373	0.09	0.298246
5_19	19001912 - 19998127	415	0.09	0.398496
2_27	27004477 - 27992309	316	0.09	0.328321
12_2	2000396 - 2990042	414	0.09	0.358396
3_21	21006614 - 21996787	376	0.09	0.318296
5_18	18005281 - 18986761	372	0.09	0.360902
1_163	163002258 - 163997718	293	0.09	0.295739
1_68	68001891 - 68994689	367	0.09	0.35589
3_32	32001408 - 32997998	316	0.09	0.315789
2_58	58002253 - 58998616	317	0.09	0.310777
8_14	14000656 - 14999112	396	0.09	0.35589
4_5	5000397 - 5997346	294	0.09	0.305764
1_64	64003650 - 64998812	347	0.09	0.315789
5_1	1003775 - 1997460	381	0.09	0.393484
4_30	30000957 - 30999840	294	0.09	0.313283
2_13	13003360 - 13998909	310	0.09	0.270677
1_140	140120364 - 140998169	261	0.09	0.255639
2_138	138001606 - 138999926	365	0.09	0.348371
5_58	58001133 - 58996253	390	0.09	0.368421
1_183	183006281 - 183999208	415	0.09	0.37594
17_10	10000343 - 10940517	416	0.09	0.39599
3_23	23000202 - 23998205	287	0.09	0.273183
1_69	69000881 - 69998681	371	0.09	0.373434
4_68	68001472 - 68996029	359	0.09	0.403509
1_84	84002231 - 84998851	437	0.09	0.39599
4_86	86004165 - 86969315	268	0.09	0.310777
1_158	158000773 - 158998005	367	0.09	0.348371
1_100	100003420 - 100988805	345	0.09	0.328321
2_8	8000839 - 8995192	323	0.09	0.318296
1_83	83003713 - 83996167	382	0.09	0.368421
4_28	28001305 - 28996074	306	0.09	0.260652
8_2	2001448 - 2997611	340	0.09	0.298246
2_36	36000394 - 36993589	337	0.09	0.310777
1_167	167001200 - 167998892	358	0.09	0.308271
4_52	52000121 - 52999436	357	0.09	0.338346
2_100	100001014 - 100997520	287	0.09	0.26817
2_63	63004924 - 63995650	285	0.09	0.310777
3_94	94002004 - 94998337	329	0.09	0.325815
2_37	37019018 - 37992884	291	0.09	0.328321
5_26	26000520 - 26995578	359	0.09	0.285714
3_39	39000117 - 39997355	382	0.09	0.368421
1_185	185000255 - 185998748	389	0.09	0.333333
2_21	21000558 - 21901484	319	0.09	0.328321
2_80	80003122 - 80997612	295	0.09	0.353383
5_9	9000305 - 9998051	417	0.09	0.408521
1_172	172002886 - 172999969	384	0.09	0.406015
5_33	33000920 - 33997548	309	0.09	0.283208
4_9	9001502 - 9999279	314	0.09	0.308271
1_99	99003283 - 99999595	369	0.09	0.325815
2_89	89003787 - 89999952	332	0.09	0.325815
1_8	8002345 - 8999996	286	0.09	0.290727
1_86	86005235 - 86998417	344	0.09	0.325815
20_0	47223 - 998687	307	0.09	0.313283
2_115	115004723 - 115999263	297	0.09	0.308271
4_54	54004324 - 54999299	319	0.09	0.315789
27_5	5000332 - 5620319	300	0.09	0.253133
13_4	4006314 - 4996964	447	0.09	0.403509
1_95	95003483 - 95999506	336	0.09	0.338346
4_60	60000075 - 60998203	423	0.09	0.365915
5_17	17004254 - 17999180	372	0.09	0.348371
2_137	137014038 - 137998431	329	0.09	0.293233
4_71	71003851 - 71999395	330	0.09	0.320802
20_13	13000029 - 13995584	361	0.09	0.358396
2_16	16000151 - 16998562	336	0.09	0.343358
4_79	79003361 - 79997634	321	0.09	0.350877
6_22	22000121 - 22996061	395	0.09	0.378446
1_35	35002005 - 35998816	358	0.09	0.305764
2_1	1000653 - 1991005	320	0.09	0.308271
5_13	13000954 - 13999219	338	0.09	0.320802
7_14	14001818 - 14996520	432	0.09	0.363409
2_88	88000219 - 88998286	273	0.09	0.253133
1_60	60004355 - 60997051	368	0.09	0.343358
4_15	15000769 - 15999159	360	0.09	0.33584
1_126	126001632 - 126992757	296	0.09	0.350877
1_67	67000674 - 67991459	332	0.09	0.325815
3_90	90006584 - 90992375	295	0.09	0.288221
1_162	162002042 - 162999938	390	0.09	0.35589
4_48	48001582 - 48999624	341	0.09	0.363409
1_97	97001132 - 97998156	283	0.09	0.265664
3_14	14005101 - 14999520	357	0.09	0.290727
1_0	12116 - 997412	309	0.09	0.330827
2_71	71002370 - 71999148	244	0.09	0.192982
2_67	67004838 - 67998225	315	0.09	0.290727
1_116	116024185 - 116998165	309	0.09	0.308271
1_6	6001226 - 6999769	306	0.09	0.265664
12_3	3000599 - 3998803	489	0.09	0.478697
7_2	2000697 - 2998804	371	0.09	0.370927
3_25	25000983 - 25997361	364	0.08	0.325815
4_33	33001303 - 33999667	384	0.08	0.350877
5_31	31000460 - 31998709	245	0.08	0.26817
4_75	75004492 - 75992482	257	0.08	0.295739
3_82	82000697 - 82994029	346	0.08	0.308271
5_12	12001614 - 12993860	325	0.08	0.33584
2_20	20005073 - 20997718	334	0.08	0.305764
5_20	20000972 - 20998261	398	0.08	0.365915
2_106	106002057 - 106999646	309	0.08	0.305764
2_142	142006321 - 142999715	292	0.08	0.283208
3_24	24003566 - 24996970	352	0.08	0.393484
2_101	101001617 - 101998789	351	0.08	0.318296
3_18	18000047 - 18998324	381	0.08	0.303258
1_187	187000380 - 187999263	376	0.08	0.328321
4_20	20004361 - 20999751	262	0.08	0.318296
2_69	69000098 - 69999390	331	0.08	0.308271
1_2	2000227 - 2999255	369	0.08	0.343358
5_55	55000427 - 55995825	335	0.08	0.300752
3_4	4001862 - 4998769	357	0.08	0.370927
2_122	122000094 - 122999883	283	0.08	0.288221
2_95	95000038 - 95993890	256	0.08	0.288221
1_132	132003945 - 132998333	394	0.08	0.363409
5_36	36007279 - 36999672	368	0.08	0.310777
4_63	63002352 - 63999612	354	0.08	0.353383
1_186	186004375 - 186995095	353	0.08	0.328321
2_7	7000241 - 7998001	334	0.08	0.343358
4_88	88006320 - 88998944	318	0.08	0.288221
3_65	65001841 - 65996806	327	0.08	0.325815
3_99	99013878 - 99997219	291	0.08	0.323308
1_53	53002697 - 53997943	282	0.08	0.273183
2_126	126002785 - 126997805	332	0.08	0.265664
3_5	5001208 - 5999092	323	0.08	0.305764
1_155	155000884 - 155998399	429	0.08	0.393484
4_42	42002595 - 42997484	376	0.08	0.401002
1_174	174003948 - 174999542	374	0.08	0.33584
5_4	4001030 - 4998792	331	0.08	0.33584
2_59	59001048 - 59997211	291	0.08	0.26817
4_19	19356644 - 19998058	193	0.08	0.22807
6_7	7004604 - 7998987	336	0.08	0.328321
18_7	7001181 - 7999684	425	0.08	0.368421
2_85	85007540 - 85995608	286	0.08	0.308271
2_46	46005192 - 46996287	363	0.08	0.353383
4_16	16001139 - 16998635	325	0.08	0.293233
3_9	9000982 - 9999622	376	0.08	0.345865
2_98	98001528 - 98998465	365	0.08	0.358396
2_6	6003435 - 6996124	325	0.08	0.320802
2_144	144017229 - 144995446	240	0.08	0.295739
11_10	10000131 - 10994410	436	0.08	0.408521
3_60	60011440 - 60999555	340	0.08	0.33584
4_72	72005129 - 72990211	281	0.08	0.263158
1_13	13003777 - 13998667	323	0.08	0.305764
3_42	42003790 - 42998346	379	0.08	0.385965
1_43	43003391 - 43997742	350	0.08	0.328321
2_44	44000126 - 44997161	336	0.08	0.338346
1_182	182004296 - 182870323	359	0.08	0.340852
4_58	58004781 - 58996848	389	0.08	0.380952
2_38	38006720 - 38997725	329	0.08	0.325815
3_43	43000579 - 43998113	372	0.08	0.368421
1_44	44001039 - 44997785	381	0.08	0.315789
2_68	68002388 - 68997358	317	0.08	0.380952
5_23	23001333 - 23999258	382	0.08	0.333333
2_24	24000111 - 24998126	287	0.08	0.308271
4_6	6001408 - 6999805	327	0.08	0.343358
3_38	38003347 - 38995535	344	0.08	0.333333
4_1	1000448 - 1994713	287	0.08	0.298246
3_55	55005401 - 55995615	354	0.08	0.298246
1_134	134001864 - 134997284	402	0.08	0.383459
2_49	49000825 - 49995902	314	0.08	0.303258
1_4	4003871 - 4998207	316	0.08	0.338346
3_73	73000044 - 73996184	311	0.08	0.323308
2_108	108000662 - 108991091	319	0.08	0.318296
2_72	72008029 - 72997698	316	0.08	0.323308
3_1	1000324 - 1999234	279	0.08	0.300752
7_15	15001757 - 15999688	406	0.08	0.35589
3_63	63015613 - 63997299	314	0.08	0.270677
2_26	26073012 - 26999450	252	0.08	0.275689
3_15	15001798 - 15999193	398	0.08	0.350877
3_83	83001169 - 83999534	325	0.08	0.318296
1_165	165000717 - 165999445	400	0.08	0.373434
7_7	7006436 - 7999380	124	0.08	0.145363
8_15	15001133 - 15993205	393	0.08	0.345865
5_5	5002083 - 5807130	262	0.08	0.300752
5_27	27000696 - 27998417	402	0.08	0.380952
4_85	85008137 - 85998919	405	0.08	0.338346
1_168	168005668 - 168997872	318	0.08	0.298246
11_2	2000809 - 2742622	280	0.08	0.275689
2_90	90003701 - 90999856	362	0.08	0.320802
5_34	34003454 - 34981535	326	0.08	0.328321
11_3	3323234 - 3995137	257	0.08	0.24812
1_137	137000784 - 137999605	350	0.08	0.385965
2_64	64002255 - 64995504	307	0.08	0.265664
2_112	112005094 - 112995482	317	0.08	0.313283
1_88	88000796 - 88998272	304	0.08	0.323308
2_9	9007009 - 9990590	306	0.08	0.285714
1_15	15000413 - 15999960	345	0.08	0.365915
3_68	68003106 - 68998202	354	0.08	0.378446
3_7	7002535 - 7998141	398	0.08	0.370927
3_11	11001927 - 11696784	254	0.08	0.300752
3_36	36002067 - 36993287	317	0.08	0.358396
2_84	84002075 - 84999415	333	0.08	0.273183
7_18	18012175 - 18998345	319	0.08	0.333333
3_53	53000640 - 53994642	308	0.08	0.270677
3_16	16001747 - 16998514	349	0.08	0.350877
15_0	24593 - 999898	441	0.07	0.385965
3_34	34001105 - 34996929	300	0.07	0.270677
3_2	2000032 - 2998867	242	0.07	0.280702
2_147	147002303 - 147999277	249	0.07	0.220551
1_87	87001768 - 87996864	292	0.07	0.270677
5_22	22000062 - 22995297	329	0.07	0.305764
1_93	93005509 - 93991264	284	0.07	0.328321
3_26	26000884 - 26999094	366	0.07	0.35589
2_104	104002020 - 104998000	302	0.07	0.333333
5_21	21002410 - 21994735	366	0.07	0.323308
2_57	57004499 - 57994157	305	0.07	0.273183
4_23	23000910 - 23999910	338	0.07	0.295739
3_84	84002422 - 84998326	231	0.07	0.235589
1_36	36002323 - 36996568	334	0.07	0.325815
7_17	17000545 - 17999298	366	0.07	0.363409
15_12	12000000 - 12719992	283	0.07	0.24812
2_40	40007952 - 40999399	330	0.07	0.33584
3_19	19002818 - 19995136	358	0.07	0.308271
2_42	42007964 - 42998628	328	0.07	0.285714
2_76	76004277 - 76994414	352	0.07	0.328321
1_152	152000904 - 152996463	341	0.07	0.330827
7_0	35414 - 997983	356	0.07	0.308271
7_36	36000235 - 36898384	257	0.07	0.263158
4_76	76001189 - 76999095	308	0.07	0.310777
2_136	136229298 - 136991512	248	0.07	0.258145
5_39	39000466 - 39998360	360	0.07	0.328321
4_55	55060435 - 55998049	283	0.07	0.328321
2_121	121136774 - 121997686	292	0.07	0.325815
2_91	91002179 - 91999701	307	0.07	0.240602
3_75	75003293 - 75999748	402	0.07	0.345865
2_30	30004050 - 30999519	315	0.07	0.295739
1_58	58000628 - 58998134	355	0.07	0.348371
1_5	5000780 - 5998429	404	0.07	0.390977
1_119	119000766 - 119999736	371	0.07	0.350877
2_132	132002106 - 132993039	301	0.07	0.290727
3_22	22001404 - 22998440	322	0.07	0.323308
1_77	77001265 - 77997858	328	0.07	0.305764
1_46	46003333 - 46999340	337	0.07	0.315789
3_0	18591 - 993284	342	0.07	0.315789
1_3	3000135 - 3999701	269	0.07	0.275689
6_32	32001747 - 32999910	457	0.07	0.423559
2_15	15003866 - 15995197	281	0.07	0.300752
1_149	149006960 - 149996423	321	0.07	0.260652
2_130	130000481 - 130998287	276	0.07	0.288221
2_141	141004918 - 141992858	307	0.07	0.308271
2_96	96002502 - 96996909	318	0.07	0.323308
2_94	94002120 - 94997147	290	0.07	0.265664
2_109	109004728 - 109998854	291	0.07	0.300752
2_107	107004950 - 107995223	332	0.07	0.345865
2_118	118000748 - 118995510	298	0.07	0.340852
8_12	12001823 - 12998346	329	0.07	0.315789
2_60	60003525 - 60996514	294	0.07	0.285714
2_43	43000798 - 43998384	318	0.07	0.353383
8_13	13001030 - 13999975	373	0.07	0.353383
1_72	72001446 - 72998028	309	0.07	0.303258
2_134	134014144 - 134998549	248	0.07	0.233083
1_37	37005757 - 37996887	377	0.07	0.35589
2_86	86000058 - 86999114	264	0.07	0.288221
2_79	79004511 - 79999675	256	0.07	0.273183
1_41	41004327 - 41995642	256	0.07	0.263158
2_78	78004001 - 78997018	282	0.07	0.330827
2_120	120000142 - 120994670	269	0.07	0.290727
3_62	62007476 - 62995422	276	0.07	0.285714
4_51	51000243 - 51999782	256	0.07	0.235589
2_73	73003968 - 73995869	233	0.07	0.253133
1_7	7003440 - 7995739	346	0.07	0.310777
3_80	80000782 - 80997934	368	0.07	0.368421
2_66	66007682 - 66996183	317	0.07	0.295739
3_20	20000278 - 20996400	335	0.06	0.330827
2_33	33002170 - 33998866	321	0.06	0.313283
1_173	173005650 - 173997072	328	0.06	0.308271
2_83	83001834 - 83995858	262	0.06	0.265664
5_0	29775 - 999985	298	0.06	0.293233
2_65	65002987 - 65999518	302	0.06	0.300752
2_62	62001908 - 62998786	307	0.06	0.280702
2_4	4003961 - 4998859	328	0.06	0.320802
1_90	90000293 - 90996208	355	0.06	0.300752
2_55	55071820 - 55998457	254	0.06	0.260652
2_103	103000257 - 103998205	301	0.06	0.320802
2_35	35001389 - 35998533	290	0.06	0.273183
4_31	31000353 - 31999341	297	0.06	0.273183
17_0	662070 - 999997	166	0.06	0.185464
1_129	129001445 - 129999031	385	0.06	0.338346
2_45	45009480 - 45999159	319	0.06	0.275689
3_98	98001604 - 98998990	335	0.06	0.303258
3_61	61002343 - 61995869	277	0.06	0.278196
2_116	116001330 - 116998389	274	0.06	0.280702
2_2	2001795 - 2999225	340	0.06	0.310777
1_1	1003228 - 1999125	304	0.06	0.295739
3_71	71001121 - 71998408	305	0.06	0.320802
2_34	34001756 - 34996555	365	0.06	0.323308
2_145	145001359 - 145998779	356	0.06	0.333333
2_75	75000894 - 75999500	259	0.06	0.240602
2_70	70002582 - 70995838	262	0.06	0.243108
3_10	10001439 - 10998548	332	0.06	0.318296
1_151	151003778 - 151999805	304	0.06	0.320802
1_164	164002665 - 164999798	312	0.06	0.310777
2_146	146002741 - 146998902	328	0.06	0.305764
2_74	74002335 - 74996653	274	0.06	0.308271
2_113	113001416 - 113997457	276	0.06	0.26817
4_53	53002452 - 53999285	324	0.06	0.320802
3_3	3006344 - 3999518	342	0.06	0.310777
2_0	22397 - 995408	229	0.06	0.218045
2_17	17003025 - 17998177	335	0.06	0.318296
2_92	92000457 - 92998761	321	0.06	0.260652
24_6	6000210 - 6269740	204	0.06	0.223058
8_9	9001532 - 9997375	369	0.06	0.293233
1_55	55003844 - 55996266	223	0.06	0.235589
1_161	161046690 - 161998317	227	0.06	0.243108
4_74	74001668 - 74999379	281	0.06	0.283208
1_54	54001671 - 54998619	257	0.06	0.223058
3_100	100001846 - 100998847	361	0.06	0.320802
2_11	11003135 - 11998606	259	0.05	0.235589
2_114	114004113 - 114995221	252	0.05	0.255639
2_111	111000887 - 111988343	314	0.05	0.305764
2_32	32001786 - 32998224	223	0.05	0.243108
4_7	7004078 - 7995092	321	0.05	0.283208
1_9	9002852 - 9999448	320	0.05	0.328321
8_11	11022715 - 11997067	302	0.05	0.303258
8_29	29000182 - 29930152	297	0.05	0.300752
2_5	5000041 - 5998850	290	0.05	0.235589
2_77	77000552 - 77999113	315	0.05	0.318296
5_59	59001285 - 59780211	281	0.05	0.265664
4_73	73002356 - 73993683	284	0.05	0.26817
8_0	13672 - 999849	288	0.05	0.278196
2_12	12037075 - 12999936	259	0.05	0.235589
5_32	32001226 - 32997980	201	0.05	0.230576
5_6	6392478 - 6999673	238	0.05	0.240602
1_160	160006925 - 160958391	184	0.05	0.200501
9_0	557886 - 998813	191	0.05	0.192982
3_77	77003653 - 77983389	372	0.05	0.315789
1_141	141000474 - 141909021	170	0.05	0.210526
5_2	2002587 - 2995845	198	0.05	0.195489
7_19	19003818 - 19997606	270	0.05	0.278196
1_157	157001857 - 157998434	308	0.05	0.295739
2_54	54013767 - 54945833	211	0.05	0.203008
1_159	159003135 - 159994669	254	0.05	0.240602
2_119	119000462 - 119998775	111	0.05	0.120301
23_5	5004587 - 5773936	291	0.05	0.303258
3_85	85018373 - 85995742	191	0.05	0.210526
2_93	93006555 - 93999323	270	0.05	0.273183
2_22	22138978 - 22996354	291	0.05	0.265664
2_87	87003814 - 87998891	258	0.05	0.255639
27_0	3785 - 984643	184	0.04	0.18797
22_0	11040 - 998656	176	0.04	0.205514
2_124	124000776 - 124988511	276	0.04	0.270677
2_128	128000191 - 128995428	270	0.04	0.223058
1_76	76002358 - 76997010	253	0.04	0.280702
2_143	143000537 - 143999571	178	0.04	0.203008
2_53	53000041 - 53984167	158	0.04	0.155388
10_20	20000294 - 20384368	108	0.04	0.115288
2_52	52002456 - 52995225	97	0.04	0.115288
6_0	517174 - 999781	210	0.04	0.197995
3_69	69003876 - 69995741	244	0.04	0.258145
13_0	513195 - 999325	122	0.04	0.160401
3_70	70002059 - 70994076	238	0.04	0.245614
10_0	509881 - 999195	172	0.03	0.197995
2_81	81000547 - 81937220	246	0.03	0.230576
3_111	111002147 - 111295538	71	0.03	0.100251
2_25	25002058 - 25816179	183	0.03	0.180451
1_73	73001573 - 73982371	241	0.03	0.230576
1_148	148000390 - 148999760	166	0.03	0.182957
6_35	35000365 - 35428840	131	0.03	0.157895
4_91	91001569 - 91262005	100	0.03	0.115288
1_127	127000401 - 127996851	127	0.03	0.132832
5_3	3004086 - 3995567	178	0.03	0.18797
13_18	18000609 - 18379348	146	0.02	0.165414
2_149	149000875 - 149517792	98	0.02	0.107769
1_74	74001976 - 74609611	109	0.02	0.125313
1_75	75152941 - 75998477	157	0.02	0.150376
26_5	5000429 - 5242351	98	0.02	0.097744
11_20	20000034 - 20200990	68	0.02	0.100251
1_196	196000017 - 196199721	94	0.02	0.092732
8_10	10002013 - 10079546	23	0.01	0.025063
2_82	82013163 - 82999092	72	0.01	0.075188
9_24	24000358 - 24066176	37	0	0.035088
14_15	15000636 - 15541887	7	0	0.010025
20_14	14027577 - 14093452	7	0	0.007519
18_11	11017280 - 11017280	1	0	0

## Sheet: FE
GGA_Mb	Window (first – last position)	Number of SNP/ window	Proportion of genetic variance explained by the SNP window	PPA
12_0	81184 - 998917	381	0.5	0.468672
17_3	3000636 - 3999541	683	0.45	0.626566
17_2	2000249 - 2999617	607	0.39	0.571429
10_16	16001397 - 16999678	623	0.39	0.568922
15_4	4000820 - 4999664	608	0.35	0.52381
13_2	2000330 - 2994904	502	0.35	0.491228
18_3	3002958 - 3999218	761	0.33	0.634085
23_4	4000469 - 4998691	763	0.33	0.62406
22_4	4002399 - 4676714	964	0.32	0.734336
18_4	4001669 - 4999445	643	0.31	0.536341
1_21	21007210 - 21998931	384	0.31	0.413534
4_17	17003745 - 17997977	323	0.3	0.328321
21_5	5001208 - 5999307	991	0.3	0.669173
15_2	2000804 - 2999282	570	0.29	0.576441
15_3	3002321 - 3995337	535	0.29	0.478697
24_0	7891 - 999191	703	0.29	0.591479
10_17	17001414 - 17999778	676	0.29	0.556391
10_15	15000035 - 15998420	608	0.29	0.561404
10_18	18002849 - 18999247	734	0.29	0.598997
18_5	5003077 - 5998715	790	0.29	0.62406
15_1	1002290 - 1998062	644	0.28	0.526316
10_14	14002632 - 14998393	604	0.28	0.573935
21_3	3001322 - 3998996	772	0.28	0.649123
23_1	1001570 - 1999878	822	0.28	0.654135
21_2	2000258 - 2999039	896	0.27	0.651629
27_2	2000333 - 2998886	1058	0.27	0.719298
10_12	12002551 - 12999755	691	0.27	0.591479
23_3	3000994 - 3999610	782	0.27	0.634085
12_15	15003442 - 15999915	570	0.27	0.471178
15_7	7002111 - 7999932	592	0.26	0.486216
7_30	30001345 - 30998258	519	0.26	0.463659
15_8	8001139 - 8999979	617	0.26	0.558897
1_107	107000175 - 107998418	465	0.26	0.471178
13_16	16002637 - 16998078	488	0.26	0.458647
7_27	27000472 - 27998248	478	0.26	0.458647
18_8	8000785 - 8991930	725	0.25	0.576441
28_0	23942 - 999295	829	0.25	0.616541
6_12	12001632 - 12998278	397	0.25	0.363409
24_4	4001256 - 4993752	824	0.25	0.646617
26_2	2000388 - 2999606	822	0.25	0.649123
17_4	4000959 - 4998341	724	0.25	0.619048
15_5	5000057 - 5999958	662	0.25	0.518797
5_50	50007692 - 50995869	419	0.25	0.43609
17_1	1000299 - 1993540	591	0.25	0.538847
21_1	1001186 - 1999733	877	0.25	0.66416
15_10	10001717 - 10999147	577	0.24	0.511278
26_1	1000350 - 1999197	605	0.24	0.528822
14_9	9000607 - 9998826	703	0.24	0.593985
4_67	67001751 - 67993309	332	0.24	0.360902
10_4	4000118 - 4998068	734	0.24	0.596491
24_3	3000158 - 3999180	864	0.24	0.649123
5_51	51000232 - 51999633	451	0.23	0.431078
10_5	5000352 - 5998442	661	0.23	0.556391
19_8	8000233 - 8999395	577	0.23	0.486216
12_7	7000142 - 7997857	618	0.23	0.521303
20_11	11000711 - 11996443	609	0.23	0.548872
3_94	94002004 - 94998337	329	0.23	0.368421
8_4	4001015 - 4992901	383	0.23	0.408521
23_2	2003312 - 2997170	690	0.23	0.581454
3_33	33001857 - 33998952	416	0.22	0.43609
1_106	106001479 - 106999692	433	0.22	0.481203
24_1	1000070 - 1999963	814	0.22	0.636591
12_6	6000683 - 6997857	589	0.22	0.536341
14_5	5000251 - 5998676	649	0.22	0.506266
27_3	3000222 - 3996811	820	0.22	0.593985
1_180	180001982 - 180998995	477	0.22	0.451128
10_13	13000454 - 13999140	692	0.22	0.551378
15_9	9002743 - 9999015	639	0.21	0.503759
12_2	2000396 - 2990042	414	0.21	0.448622
21_4	4001279 - 4998314	873	0.21	0.636591
28_2	2008625 - 2999362	659	0.21	0.598997
12_1	1007173 - 1999418	449	0.21	0.380952
17_7	7000143 - 7999150	683	0.21	0.56391
10_19	19001184 - 19998197	688	0.21	0.541353
7_31	31000070 - 31996005	490	0.21	0.463659
24_5	5000804 - 5999010	763	0.21	0.596491
12_10	10003317 - 10998376	470	0.21	0.458647
7_29	29003303 - 29998961	476	0.21	0.403509
10_3	3001439 - 3999639	736	0.21	0.58396
5_53	53001414 - 53997021	416	0.2	0.461153
10_6	6000563 - 6999012	674	0.2	0.556391
9_10	10001054 - 10999916	523	0.2	0.488722
1_146	146007409 - 146999886	470	0.2	0.41604
13_15	15001512 - 15998451	482	0.2	0.433584
9_11	11002495 - 11998979	492	0.2	0.506266
26_3	3000141 - 3999454	990	0.2	0.679198
3_91	91001655 - 91999970	368	0.2	0.373434
9_9	9000575 - 9998398	617	0.2	0.546366
10_8	8002511 - 8999576	683	0.2	0.533835
4_68	68001472 - 68996029	359	0.2	0.353383
1_145	145000054 - 145998774	406	0.19	0.428571
4_90	90002208 - 90995527	365	0.19	0.370927
10_2	2000167 - 2999942	597	0.19	0.473684
19_7	7003296 - 7998127	595	0.19	0.488722
13_3	3002617 - 3998616	465	0.19	0.443609
20_12	12000087 - 12998691	562	0.19	0.491228
17_6	6000570 - 6998184	678	0.19	0.533835
14_10	10000304 - 10999961	652	0.19	0.528822
18_2	2033439 - 2999727	578	0.19	0.553885
3_42	42003790 - 42998346	379	0.18	0.383459
5_30	30001461 - 30994841	367	0.18	0.398496
28_3	3000142 - 3988940	621	0.18	0.576441
27_1	1012090 - 1999479	745	0.18	0.566416
5_52	52001366 - 52997823	401	0.18	0.426065
7_26	26001902 - 26998534	473	0.18	0.423559
9_6	6004577 - 6998596	486	0.18	0.463659
19_1	1000224 - 1999134	705	0.18	0.553885
1_98	98002972 - 98999843	331	0.18	0.35589
8_16	16004081 - 16999309	464	0.18	0.443609
17_8	8000497 - 8999248	704	0.18	0.56391
6_8	8002588 - 8999337	511	0.18	0.426065
6_9	9000091 - 9999004	483	0.18	0.463659
10_10	10000956 - 10997525	669	0.18	0.54386
9_16	16001716 - 16999606	626	0.18	0.513784
9_17	17001007 - 17999967	600	0.18	0.548872
1_169	169001420 - 169999438	346	0.18	0.343358
7_28	28002821 - 28998425	472	0.18	0.483709
9_20	20000672 - 20996719	540	0.18	0.473684
14_3	3001973 - 3999889	587	0.18	0.52381
6_14	14006828 - 14999572	448	0.18	0.428571
8_5	5000864 - 5996532	375	0.18	0.348371
1_112	112003431 - 112996260	403	0.18	0.421053
14_2	2000438 - 2999263	629	0.18	0.538847
18_6	6000481 - 6999386	791	0.18	0.568922
5_49	49000452 - 49999621	383	0.18	0.37594
6_13	13000859 - 13998969	407	0.17	0.380952
24_2	2000563 - 2999102	810	0.17	0.571429
20_2	2001696 - 2992559	474	0.17	0.443609
9_8	8000477 - 8995857	531	0.17	0.488722
4_23	23000910 - 23999910	338	0.17	0.363409
26_0	5950 - 999374	580	0.17	0.516291
19_6	6000751 - 6999373	602	0.17	0.493734
4_42	42002595 - 42997484	376	0.17	0.393484
4_43	43001322 - 43998491	421	0.17	0.441103
9_12	12001048 - 12997791	493	0.17	0.45614
14_0	50084 - 999797	413	0.17	0.380952
3_59	59001007 - 59998508	380	0.17	0.363409
4_69	69000658 - 69993865	367	0.17	0.408521
1_14	14001980 - 14997821	328	0.17	0.35589
15_11	11000837 - 11999795	473	0.17	0.443609
6_18	18005021 - 18998825	428	0.17	0.441103
1_123	123017476 - 123999385	338	0.17	0.378446
11_8	8001658 - 8996064	578	0.17	0.511278
21_0	13225 - 996087	573	0.17	0.493734
4_64	64006402 - 64999734	396	0.17	0.393484
4_66	66005172 - 66998777	406	0.17	0.408521
9_21	21000594 - 21998754	621	0.17	0.508772
19_3	3003165 - 3999383	718	0.17	0.546366
19_5	5000557 - 5998521	582	0.17	0.473684
1_20	20003201 - 20999694	366	0.17	0.43609
4_12	12002721 - 12999550	366	0.17	0.411028
12_8	8001126 - 8998440	603	0.17	0.501253
5_45	45004270 - 45999760	398	0.16	0.403509
3_49	49003295 - 49998677	366	0.16	0.385965
12_18	18002476 - 18999471	551	0.16	0.483709
1_143	143002040 - 143996945	390	0.16	0.393484
4_40	40001790 - 40998594	383	0.16	0.398496
4_45	45003114 - 45998700	363	0.16	0.388471
9_15	15000216 - 15999852	509	0.16	0.471178
19_2	2000430 - 2996897	571	0.16	0.498747
10_1	1000852 - 1996855	626	0.16	0.526316
6_16	16010813 - 16995254	393	0.16	0.41604
28_1	1001634 - 1996248	560	0.16	0.508772
21_6	6001123 - 6815670	566	0.16	0.506266
5_7	7003160 - 7989300	411	0.16	0.383459
14_12	12001625 - 12990825	486	0.16	0.443609
1_155	155000884 - 155998399	429	0.16	0.41604
1_63	63001124 - 63995624	376	0.16	0.413534
14_8	8000346 - 8998930	616	0.16	0.526316
1_172	172002886 - 172999969	384	0.16	0.383459
1_124	124001748 - 124996146	370	0.16	0.365915
8_17	17001478 - 17999858	450	0.16	0.443609
4_85	85008137 - 85998919	405	0.16	0.398496
1_144	144000086 - 144999110	426	0.16	0.398496
7_11	11000439 - 11998127	470	0.16	0.438596
4_21	21001741 - 21999067	334	0.16	0.300752
4_89	89007137 - 89997729	353	0.16	0.390977
4_56	56000059 - 56994397	319	0.16	0.338346
14_7	7000562 - 7997901	615	0.16	0.521303
12_17	17003923 - 17999819	555	0.16	0.493734
3_41	41003022 - 41996680	373	0.16	0.378446
4_9	9001502 - 9999279	314	0.16	0.318296
6_34	34000326 - 34999419	432	0.16	0.433584
4_37	37004104 - 37995028	373	0.16	0.368421
5_48	48000731 - 48995453	372	0.16	0.363409
1_138	138002601 - 138999541	363	0.16	0.353383
13_4	4006314 - 4996964	447	0.15	0.403509
3_48	48004423 - 48999018	423	0.15	0.426065
1_101	101022830 - 101993781	350	0.15	0.360902
14_6	6001464 - 6998468	583	0.15	0.513784
5_28	28003041 - 28996407	364	0.15	0.383459
1_108	108001430 - 108998468	437	0.15	0.423559
28_4	4004758 - 4964406	629	0.15	0.526316
1_71	71000214 - 71999883	380	0.15	0.378446
4_13	13003575 - 13959155	295	0.15	0.305764
12_11	11001448 - 11998408	455	0.15	0.408521
3_88	88001088 - 88995205	336	0.15	0.343358
1_99	99003283 - 99999595	369	0.15	0.368421
22_3	3000446 - 3999542	539	0.15	0.453634
8_21	21004762 - 21999013	480	0.15	0.438596
8_6	6001191 - 6999562	452	0.15	0.393484
1_102	102004903 - 102999615	401	0.15	0.388471
14_11	11000915 - 11999159	616	0.15	0.54386
14_1	1002891 - 1999306	653	0.15	0.528822
9_19	19000810 - 19999306	544	0.15	0.488722
6_4	4003421 - 4995203	462	0.15	0.441103
1_110	110000211 - 110997312	441	0.15	0.378446
13_7	7004884 - 7998970	580	0.15	0.491228
13_11	11007183 - 11999395	482	0.15	0.423559
1_154	154000670 - 154998176	371	0.15	0.365915
5_34	34003454 - 34981535	326	0.15	0.325815
3_35	35001332 - 35993013	327	0.15	0.345865
4_83	83002589 - 83997289	321	0.15	0.323308
23_0	8243 - 999433	781	0.15	0.586466
8_29	29000182 - 29930152	297	0.15	0.320802
11_12	12000479 - 12998947	554	0.15	0.491228
1_18	18004499 - 18988390	328	0.15	0.333333
20_6	6003648 - 6997363	587	0.15	0.506266
3_40	40001049 - 40999517	384	0.15	0.365915
2_36	36000394 - 36993589	337	0.14	0.318296
26_4	4000215 - 4999719	706	0.14	0.533835
11_17	17000223 - 17997723	497	0.14	0.446115
12_9	9002759 - 9998218	484	0.14	0.438596
3_44	44001824 - 44999285	397	0.14	0.385965
11_16	16000965 - 16999456	594	0.14	0.511278
18_1	1000133 - 1868661	601	0.14	0.521303
1_11	11000279 - 11999313	371	0.14	0.348371
4_63	63002352 - 63999612	354	0.14	0.373434
1_13	13003777 - 13998667	323	0.14	0.348371
4_41	41001099 - 41997527	349	0.14	0.388471
19_0	8216 - 997881	527	0.14	0.463659
3_92	92000582 - 92999701	405	0.14	0.368421
10_11	11001040 - 11998191	647	0.14	0.546366
5_33	33000920 - 33997548	309	0.14	0.330827
1_15	15000413 - 15999960	345	0.14	0.358396
4_22	22003900 - 22989145	330	0.14	0.37594
17_9	9004537 - 9995593	456	0.14	0.406015
5_36	36007279 - 36999672	368	0.14	0.37594
1_174	174003948 - 174999542	374	0.14	0.345865
5_40	40000042 - 40999047	363	0.14	0.390977
12_13	13004985 - 13998096	489	0.14	0.443609
10_20	20000294 - 20384368	108	0.14	0.117794
2_18	18000346 - 18999782	332	0.14	0.358396
10_9	9001929 - 9999999	518	0.14	0.43609
4_24	24002357 - 24996950	320	0.14	0.333333
1_57	57000875 - 57997976	405	0.14	0.378446
9_22	22001116 - 22998001	579	0.14	0.451128
19_9	9001097 - 9972338	316	0.14	0.350877
9_4	4000836 - 4999336	516	0.14	0.453634
3_67	67000802 - 67999348	433	0.14	0.385965
2_14	14000482 - 14999658	285	0.14	0.290727
7_24	24000573 - 24999666	425	0.14	0.393484
1_105	105000541 - 105997476	383	0.14	0.383459
1_81	81008377 - 81994832	355	0.14	0.340852
1_64	64003650 - 64998812	347	0.14	0.370927
11_7	7000304 - 7998782	545	0.14	0.466165
14_4	4001151 - 4999941	549	0.14	0.47619
6_19	19001309 - 19951255	439	0.14	0.373434
17_5	5000149 - 5999595	541	0.14	0.471178
3_39	39000117 - 39997355	382	0.14	0.350877
2_107	107004950 - 107995223	332	0.14	0.343358
2_35	35001389 - 35998533	290	0.13	0.318296
5_25	25000385 - 25999154	384	0.13	0.401002
6_2	2000347 - 2999246	461	0.13	0.43609
9_23	23001311 - 23999904	496	0.13	0.47619
12_14	14000037 - 14999568	524	0.13	0.418546
1_82	82001576 - 82993071	376	0.13	0.385965
3_30	30000897 - 30993376	365	0.13	0.368421
10_7	7000336 - 7999659	561	0.13	0.488722
1_162	162002042 - 162999938	390	0.13	0.408521
14_14	14000126 - 14990913	596	0.13	0.52381
13_12	12000451 - 12999639	468	0.13	0.426065
1_147	147006549 - 147995898	326	0.13	0.35589
8_25	25000224 - 25997677	435	0.13	0.406015
20_8	8001318 - 8999959	514	0.13	0.438596
6_3	3000060 - 3999959	443	0.13	0.418546
1_125	125000073 - 125995962	352	0.13	0.333333
3_3	3006344 - 3999518	342	0.13	0.353383
9_14	14001725 - 14997194	489	0.13	0.438596
1_120	120003806 - 120994248	407	0.13	0.406015
13_9	9001252 - 9997149	513	0.13	0.426065
20_3	3001105 - 3997580	483	0.13	0.413534
2_130	130000481 - 130998287	276	0.13	0.280702
20_1	1006067 - 1996832	412	0.13	0.380952
8_23	23003003 - 23999911	497	0.13	0.471178
12_12	12001263 - 12996489	472	0.13	0.423559
2_123	123000283 - 123994420	327	0.13	0.325815
9_13	13000454 - 13998539	452	0.13	0.403509
2_103	103000257 - 103998205	301	0.13	0.350877
13_5	5001506 - 5998604	541	0.13	0.463659
13_17	17000131 - 17998760	396	0.13	0.353383
4_60	60000075 - 60998203	423	0.13	0.406015
14_13	13001684 - 13996367	559	0.13	0.496241
1_96	96002954 - 96999948	329	0.13	0.358396
25_1	1000131 - 1987495	591	0.13	0.496241
5_44	44001572 - 44999656	405	0.13	0.446115
6_29	29001552 - 29999994	515	0.13	0.451128
19_4	4000523 - 4998547	588	0.13	0.451128
6_30	30002827 - 30999133	423	0.13	0.433584
6_31	31001205 - 31998155	477	0.13	0.43609
18_9	9007122 - 9998762	498	0.13	0.438596
3_52	52002322 - 52995441	349	0.13	0.338346
18_0	52516 - 996797	454	0.13	0.431078
11_0	62065 - 997948	443	0.13	0.385965
3_102	102001974 - 102999526	391	0.13	0.365915
6_26	26001701 - 26998783	517	0.13	0.431078
1_182	182004296 - 182870323	359	0.13	0.345865
9_18	18001040 - 18998622	587	0.13	0.473684
8_18	18000034 - 18999028	416	0.13	0.411028
11_15	15000155 - 15999835	608	0.13	0.478697
5_39	39000466 - 39998360	360	0.13	0.338346
20_4	4000143 - 4999255	505	0.13	0.406015
9_7	7005445 - 7998866	493	0.13	0.471178
4_31	31000353 - 31999341	297	0.13	0.285714
1_195	195003475 - 195995407	426	0.13	0.385965
12_4	4002400 - 4997551	546	0.13	0.558897
4_25	25001584 - 25998172	351	0.12	0.35589
9_2	2004955 - 2998908	524	0.12	0.473684
5_54	54001090 - 54995952	422	0.12	0.353383
1_175	175003078 - 175996880	405	0.12	0.373434
12_5	5000340 - 5999121	581	0.12	0.488722
4_61	61001499 - 61994567	393	0.12	0.373434
4_39	39000705 - 39999666	327	0.12	0.303258
2_110	110000921 - 110993886	311	0.12	0.353383
6_27	27000325 - 27999574	491	0.12	0.453634
1_22	22001940 - 22996000	412	0.12	0.390977
1_179	179001074 - 179999169	411	0.12	0.390977
2_46	46005192 - 46996287	363	0.12	0.365915
3_7	7002535 - 7998141	398	0.12	0.403509
9_1	1000417 - 1999765	564	0.12	0.468672
3_90	90006584 - 90992375	295	0.12	0.363409
3_104	104001315 - 104982338	390	0.12	0.350877
2_117	117000983 - 117995914	332	0.12	0.35589
1_33	33001775 - 33998234	417	0.12	0.418546
3_63	63015613 - 63997299	314	0.12	0.318296
3_109	109000563 - 109997943	423	0.12	0.398496
3_107	107000792 - 107998878	438	0.12	0.398496
8_27	27000706 - 27999759	529	0.12	0.461153
1_78	78000783 - 78998024	349	0.12	0.303258
20_7	7000004 - 7998579	499	0.12	0.45614
4_82	82000896 - 82995064	352	0.12	0.345865
6_1	1001852 - 1991512	451	0.12	0.373434
1_178	178001872 - 178999555	431	0.12	0.448622
1_16	16002529 - 16994858	377	0.12	0.383459
8_22	22002669 - 22999947	492	0.12	0.408521
1_193	193000093 - 193998457	413	0.12	0.373434
2_38	38006720 - 38997725	329	0.12	0.35589
3_101	101002649 - 101998645	406	0.12	0.348371
8_20	20004100 - 20998394	408	0.12	0.421053
8_7	7004059 - 7999901	496	0.12	0.453634
6_28	28003701 - 28999724	490	0.12	0.471178
7_20	20004771 - 20999643	432	0.12	0.403509
11_11	11001215 - 11999242	508	0.12	0.45614
3_57	57002054 - 57998852	323	0.12	0.35589
20_5	5000651 - 5999452	524	0.12	0.448622
27_4	4108329 - 4999960	489	0.12	0.441103
11_9	9000127 - 9997375	540	0.12	0.463659
3_96	96002115 - 96996738	408	0.12	0.373434
3_97	97000550 - 97996833	385	0.12	0.37594
1_19	19003354 - 19999353	323	0.12	0.370927
1_128	128002385 - 128997272	366	0.12	0.350877
1_30	30001634 - 30998321	424	0.12	0.380952
3_55	55005401 - 55995615	354	0.12	0.340852
1_111	111001733 - 111999862	401	0.12	0.390977
2_4	4003961 - 4998859	328	0.12	0.338346
22_2	2002531 - 2999963	366	0.12	0.343358
6_33	33001669 - 33997231	485	0.12	0.441103
18_7	7001181 - 7999684	425	0.12	0.39599
1_139	139001905 - 139951166	336	0.12	0.365915
7_23	23001680 - 23998332	419	0.12	0.378446
3_0	18591 - 993284	342	0.12	0.308271
2_140	140001635 - 140995753	336	0.12	0.320802
3_66	66003911 - 66998344	381	0.12	0.39599
1_47	47000356 - 47999987	428	0.12	0.380952
1_86	86005235 - 86998417	344	0.12	0.33584
7_13	13000932 - 13996021	440	0.12	0.358396
6_21	21000789 - 21999640	460	0.12	0.403509
3_95	95002461 - 95999172	404	0.12	0.411028
3_31	31000133 - 31998824	434	0.12	0.423559
6_11	11001860 - 11998094	416	0.12	0.426065
2_28	28002321 - 28997275	302	0.12	0.323308
3_81	81002477 - 81997801	398	0.12	0.373434
2_142	142006321 - 142999715	292	0.12	0.265664
2_47	47000713 - 47999595	330	0.12	0.310777
4_79	79003361 - 79997634	321	0.12	0.348371
3_50	50003330 - 50995571	420	0.12	0.421053
2_125	125000130 - 125996039	295	0.12	0.310777
1_135	135001743 - 135998284	432	0.12	0.370927
3_45	45000626 - 45998872	421	0.12	0.443609
13_13	13000987 - 13998680	431	0.12	0.41604
1_133	133002233 - 133996605	433	0.11	0.441103
8_26	26000275 - 26998071	479	0.11	0.423559
20_9	9002657 - 9990270	459	0.11	0.393484
4_34	34001177 - 34999560	395	0.11	0.365915
3_19	19002818 - 19995136	358	0.11	0.325815
1_24	24001443 - 24994263	283	0.11	0.333333
4_80	80000362 - 80998793	339	0.11	0.373434
1_117	117006518 - 117999422	321	0.11	0.338346
1_170	170002808 - 170999129	446	0.11	0.378446
2_41	41001878 - 41999433	310	0.11	0.298246
5_38	38000437 - 38996916	376	0.11	0.360902
1_66	66000175 - 66999272	391	0.11	0.360902
1_109	109000932 - 109996559	411	0.11	0.345865
12_19	19003142 - 19922740	431	0.11	0.403509
4_2	2000372 - 2997067	329	0.11	0.380952
8_28	28001005 - 28999995	487	0.11	0.406015
4_29	29000748 - 29997606	349	0.11	0.35589
3_21	21006614 - 21996787	376	0.11	0.308271
1_131	131002927 - 131997291	402	0.11	0.37594
7_1	1000656 - 1999224	496	0.11	0.461153
13_6	6003685 - 6997869	531	0.11	0.491228
7_10	10002707 - 10995068	453	0.11	0.37594
3_26	26000884 - 26999094	366	0.11	0.370927
2_106	106002057 - 106999646	309	0.11	0.33584
6_10	10002987 - 10998696	454	0.11	0.411028
2_113	113001416 - 113997457	276	0.11	0.305764
4_15	15000769 - 15999159	360	0.11	0.340852
2_16	16000151 - 16998562	336	0.11	0.368421
1_151	151003778 - 151999805	304	0.11	0.295739
1_181	181001172 - 181996465	388	0.11	0.388471
1_84	84002231 - 84998851	437	0.11	0.353383
20_10	10009222 - 10998439	403	0.11	0.423559
3_73	73000044 - 73996184	311	0.11	0.320802
1_59	59000685 - 59999797	368	0.11	0.325815
4_46	46000232 - 46999868	411	0.11	0.481203
2_129	129000006 - 129996848	327	0.11	0.368421
1_122	122000993 - 122995823	432	0.11	0.393484
5_11	11002607 - 11992136	350	0.11	0.313283
1_153	153001383 - 153996178	407	0.11	0.35589
3_77	77003653 - 77983389	372	0.11	0.333333
2_70	70002582 - 70995838	262	0.11	0.213033
1_121	121004601 - 121998086	385	0.11	0.368421
4_44	44003572 - 44996222	331	0.11	0.37594
2_127	127001901 - 127991942	281	0.11	0.280702
11_4	4001030 - 4998715	499	0.11	0.448622
5_8	8000498 - 8988758	398	0.11	0.383459
8_24	24000565 - 24998083	476	0.11	0.378446
3_105	105014226 - 105990941	362	0.11	0.323308
1_186	186004375 - 186995095	353	0.11	0.365915
1_129	129001445 - 129999031	385	0.11	0.330827
18_10	10000907 - 10987050	411	0.11	0.350877
2_60	60003525 - 60996514	294	0.11	0.305764
1_183	183006281 - 183999208	415	0.11	0.365915
11_14	14001094 - 14996123	506	0.11	0.363409
5_41	41000480 - 41998371	369	0.11	0.380952
2_83	83001834 - 83995858	262	0.11	0.255639
5_15	15000770 - 15998814	391	0.11	0.370927
4_54	54004324 - 54999299	319	0.11	0.353383
4_5	5000397 - 5997346	294	0.11	0.285714
2_112	112005094 - 112995482	317	0.11	0.330827
4_3	3005385 - 3999498	323	0.11	0.325815
8_13	13001030 - 13999975	373	0.11	0.35589
22_1	1001183 - 1997368	500	0.11	0.428571
2_101	101001617 - 101998789	351	0.11	0.325815
1_31	31003556 - 31999153	373	0.11	0.340852
1_189	189002387 - 189999804	437	0.11	0.41604
4_36	36003578 - 36998535	371	0.11	0.358396
1_79	79001243 - 79999317	397	0.11	0.39599
4_27	27000372 - 27994859	346	0.11	0.343358
2_102	102003739 - 102994576	343	0.11	0.323308
13_14	14001745 - 14996106	424	0.11	0.370927
1_23	23001712 - 23998010	383	0.11	0.385965
12_16	16001584 - 16999550	431	0.11	0.393484
3_93	93001659 - 93994973	346	0.11	0.328321
1_95	95003483 - 95999506	336	0.11	0.33584
2_24	24000111 - 24998126	287	0.11	0.318296
3_11	11001927 - 11696784	254	0.11	0.235589
3_75	75003293 - 75999748	402	0.1	0.378446
4_84	84004502 - 84998320	388	0.1	0.358396
3_46	46000857 - 46997571	377	0.1	0.340852
1_17	17000892 - 17999746	341	0.1	0.353383
1_185	185000255 - 185998748	389	0.1	0.330827
2_10	10001868 - 10998597	303	0.1	0.275689
1_93	93005509 - 93991264	284	0.1	0.273183
7_32	32001927 - 32989622	402	0.1	0.385965
6_15	15000230 - 15982864	339	0.1	0.325815
5_17	17004254 - 17999180	372	0.1	0.358396
3_4	4001862 - 4998769	357	0.1	0.378446
4_62	62008497 - 62997901	357	0.1	0.338346
1_166	166000511 - 166999195	418	0.1	0.39599
7_25	25001370 - 25999993	389	0.1	0.33584
1_150	150001985 - 150991782	355	0.1	0.313283
11_6	6000357 - 6999911	530	0.1	0.431078
1_171	171000120 - 171999874	407	0.1	0.363409
1_104	104001018 - 104917298	401	0.1	0.39599
1_2	2000227 - 2999255	369	0.1	0.378446
9_5	5000912 - 5998634	485	0.1	0.433584
13_10	10004731 - 10997692	359	0.1	0.343358
1_43	43003391 - 43997742	350	0.1	0.360902
5_43	43001408 - 43998506	421	0.1	0.368421
5_35	35003021 - 35995637	337	0.1	0.310777
9_3	3000364 - 3998841	537	0.1	0.441103
7_12	12000277 - 12998804	436	0.1	0.413534
15_6	6000311 - 6999944	511	0.1	0.41604
1_56	56000162 - 56998456	411	0.1	0.388471
20_13	13000029 - 13995584	361	0.1	0.378446
7_21	21003096 - 21997736	448	0.1	0.448622
2_21	21000558 - 21901484	319	0.1	0.33584
2_27	27004477 - 27992309	316	0.1	0.305764
8_3	3003767 - 3998456	416	0.1	0.388471
7_3	3000684 - 3996728	415	0.1	0.37594
3_76	76001617 - 76997592	393	0.1	0.363409
11_13	13001093 - 13999472	467	0.1	0.378446
4_14	14018706 - 14994223	329	0.1	0.310777
7_34	34002563 - 34999921	411	0.1	0.33584
2_13	13003360 - 13998909	310	0.1	0.315789
4_26	26001927 - 26998818	330	0.1	0.343358
4_18	18000247 - 18832896	234	0.1	0.265664
11_19	19001109 - 19997265	394	0.1	0.35589
1_70	70004794 - 70995519	387	0.1	0.350877
4_48	48001582 - 48999624	341	0.1	0.313283
3_25	25000983 - 25997361	364	0.1	0.358396
6_25	25000919 - 25999547	487	0.1	0.423559
1_136	136000792 - 136995746	400	0.1	0.35589
1_158	158000773 - 158998005	367	0.1	0.378446
1_52	52000127 - 52998004	387	0.1	0.345865
1_80	80001060 - 80995276	369	0.1	0.320802
1_115	115001140 - 115999819	373	0.1	0.39599
4_71	71003851 - 71999395	330	0.1	0.328321
4_4	4003790 - 4994926	358	0.1	0.320802
3_12	12226630 - 12995489	272	0.1	0.290727
3_58	58004742 - 58998514	375	0.1	0.373434
1_118	118001586 - 118991475	411	0.1	0.423559
2_37	37019018 - 37992884	291	0.1	0.303258
2_139	139007141 - 139999004	364	0.1	0.333333
2_22	22138978 - 22996354	291	0.1	0.310777
1_91	91001335 - 91998027	372	0.1	0.373434
1_49	49002896 - 49997561	414	0.1	0.348371
7_22	22000044 - 22997682	391	0.1	0.343358
6_24	24001009 - 24999742	455	0.1	0.401002
1_26	26002113 - 26999593	352	0.1	0.370927
6_32	32001747 - 32999910	457	0.1	0.41604
1_48	48001833 - 48999249	404	0.1	0.37594
5_29	29001834 - 29998109	355	0.1	0.323308
3_87	87002060 - 87998702	408	0.1	0.320802
1_69	69000881 - 69998681	371	0.1	0.363409
1_134	134001864 - 134997284	402	0.1	0.350877
6_23	23001607 - 23997684	461	0.1	0.411028
4_59	59000129 - 59996697	390	0.1	0.360902
5_10	10003219 - 10999184	400	0.1	0.390977
1_114	114003129 - 114999023	421	0.1	0.380952
1_38	38002174 - 38998289	417	0.1	0.340852
1_173	173005650 - 173997072	328	0.1	0.35589
1_62	62000024 - 62998063	356	0.1	0.338346
7_33	33000290 - 33999284	396	0.1	0.358396
1_39	39000098 - 39997444	352	0.1	0.320802
5_19	19001912 - 19998127	415	0.1	0.37594
7_9	9002144 - 9999479	429	0.1	0.383459
7_0	35414 - 997983	356	0.1	0.338346
1_65	65000069 - 65997098	415	0.1	0.385965
3_83	83001169 - 83999534	325	0.1	0.325815
2_98	98001528 - 98998465	365	0.1	0.360902
7_2	2000697 - 2998804	371	0.1	0.343358
1_168	168005668 - 168997872	318	0.1	0.288221
2_1	1000653 - 1991005	320	0.1	0.315789
3_106	106005694 - 106997009	380	0.1	0.368421
7_14	14001818 - 14996520	432	0.1	0.408521
4_35	35004761 - 35999840	377	0.1	0.35589
6_20	20013603 - 20996644	469	0.1	0.43609
8_2	2001448 - 2997611	340	0.1	0.330827
1_12	12000455 - 12999010	384	0.1	0.365915
2_57	57004499 - 57994157	305	0.09	0.320802
1_167	167001200 - 167998892	358	0.09	0.363409
2_95	95000038 - 95993890	256	0.09	0.308271
2_135	135000313 - 135950768	313	0.09	0.338346
8_19	19004104 - 19988077	406	0.09	0.380952
4_87	87021603 - 87993363	326	0.09	0.338346
17_10	10000343 - 10940517	416	0.09	0.398496
3_110	110000758 - 110988894	385	0.09	0.360902
7_4	4000581 - 4998023	408	0.09	0.350877
5_26	26000520 - 26995578	359	0.09	0.333333
4_10	10005906 - 10997575	334	0.09	0.345865
7_15	15001757 - 15999688	406	0.09	0.363409
11_5	5000641 - 5998062	499	0.09	0.41604
5_4	4001030 - 4998792	331	0.09	0.348371
3_65	65001841 - 65996806	327	0.09	0.305764
3_43	43000579 - 43998113	372	0.09	0.383459
2_17	17003025 - 17998177	335	0.09	0.338346
2_44	44000126 - 44997161	336	0.09	0.308271
1_149	149006960 - 149996423	321	0.09	0.300752
5_20	20000972 - 20998261	398	0.09	0.380952
5_9	9000305 - 9998051	417	0.09	0.370927
4_50	50000237 - 50997579	325	0.09	0.343358
1_103	103001077 - 103999481	373	0.09	0.365915
3_71	71001121 - 71998408	305	0.09	0.295739
5_16	16000805 - 16998250	378	0.09	0.373434
4_16	16001139 - 16998635	325	0.09	0.308271
3_56	56000993 - 56993621	393	0.09	0.380952
4_81	81001865 - 81998533	361	0.09	0.323308
1_194	194000420 - 194998901	342	0.09	0.353383
1_188	188000118 - 188998231	390	0.09	0.325815
3_79	79003213 - 79999932	348	0.09	0.350877
5_37	37001174 - 37997805	422	0.09	0.41604
3_54	54005855 - 54998896	377	0.09	0.345865
2_61	61003805 - 61992322	290	0.09	0.298246
1_130	130001965 - 130998727	398	0.09	0.401002
3_103	103005146 - 103999969	366	0.09	0.368421
5_14	14002615 - 14989658	386	0.09	0.348371
11_1	1005255 - 1998079	374	0.09	0.411028
4_57	57012689 - 57999232	310	0.09	0.318296
4_6	6001408 - 6999805	327	0.09	0.33584
3_61	61002343 - 61995869	277	0.09	0.288221
4_47	47000597 - 47996843	347	0.09	0.325815
1_36	36002323 - 36996568	334	0.09	0.313283
1_67	67000674 - 67991459	332	0.09	0.373434
1_44	44001039 - 44997785	381	0.09	0.330827
1_191	191018395 - 191998530	322	0.09	0.285714
7_8	8003124 - 8998565	315	0.09	0.270677
3_86	86000672 - 86998715	336	0.09	0.300752
2_77	77000552 - 77999113	315	0.09	0.325815
25_2	2001192 - 2887176	507	0.09	0.411028
3_34	34001105 - 34996929	300	0.09	0.285714
2_104	104002020 - 104998000	302	0.09	0.313283
2_63	63004924 - 63995650	285	0.09	0.253133
13_8	8000885 - 8998322	444	0.09	0.406015
2_59	59001048 - 59997211	291	0.09	0.278196
2_115	115004723 - 115999263	297	0.09	0.313283
15_0	24593 - 999898	441	0.09	0.403509
4_53	53002452 - 53999285	324	0.09	0.330827
1_28	28003314 - 28997304	340	0.09	0.323308
1_92	92001660 - 92999699	386	0.09	0.385965
5_18	18005281 - 18986761	372	0.09	0.35589
1_50	50001205 - 50997980	360	0.09	0.323308
2_132	132002106 - 132993039	301	0.09	0.278196
5_46	46000853 - 46999912	385	0.09	0.343358
1_97	97001132 - 97998156	283	0.09	0.293233
1_27	27000790 - 27995808	349	0.09	0.33584
3_17	17000437 - 17997664	371	0.09	0.380952
1_83	83003713 - 83996167	382	0.09	0.343358
2_111	111000887 - 111988343	314	0.09	0.318296
3_99	99013878 - 99997219	291	0.09	0.305764
2_42	42007964 - 42998628	328	0.09	0.333333
2_26	26073012 - 26999450	252	0.09	0.253133
2_23	23003810 - 23996304	341	0.09	0.373434
1_88	88000796 - 88998272	304	0.09	0.293233
2_148	148001681 - 148995564	324	0.09	0.313283
1_87	87001768 - 87996864	292	0.09	0.255639
8_1	1002608 - 1999902	366	0.09	0.358396
3_22	22001404 - 22998440	322	0.09	0.345865
25_0	5825 - 999786	283	0.09	0.303258
3_27	27014930 - 27997762	340	0.09	0.333333
1_163	163002258 - 163997718	293	0.09	0.290727
17_0	662070 - 999997	166	0.09	0.192982
2_91	91002179 - 91999701	307	0.09	0.285714
5_23	23001333 - 23999258	382	0.09	0.370927
3_28	28001025 - 28989713	342	0.09	0.37594
3_20	20000278 - 20996400	335	0.09	0.363409
5_55	55000427 - 55995825	335	0.09	0.340852
11_18	18001466 - 18994696	411	0.09	0.348371
7_16	16000378 - 16998577	428	0.09	0.343358
1_100	100003420 - 100988805	345	0.09	0.33584
7_6	6001174 - 6996364	327	0.09	0.325815
4_33	33001303 - 33999667	384	0.09	0.338346
1_184	184000347 - 184994789	337	0.09	0.365915
2_11	11003135 - 11998606	259	0.09	0.260652
2_20	20005073 - 20997718	334	0.09	0.340852
2_69	69000098 - 69999390	331	0.09	0.333333
1_29	29001510 - 29999595	353	0.09	0.313283
2_89	89003787 - 89999952	332	0.09	0.333333
1_60	60004355 - 60997051	368	0.09	0.385965
3_8	8003076 - 8999273	361	0.09	0.363409
1_190	190000382 - 190991860	384	0.09	0.388471
4_78	78000541 - 78997657	297	0.09	0.303258
1_58	58000628 - 58998134	355	0.09	0.368421
1_89	89000395 - 89998645	368	0.09	0.345865
6_17	17010826 - 17997278	414	0.09	0.33584
2_86	86000058 - 86999114	264	0.09	0.265664
15_12	12000000 - 12719992	283	0.09	0.305764
6_5	5000233 - 5997582	410	0.08	0.338346
3_60	60011440 - 60999555	340	0.08	0.328321
3_14	14005101 - 14999520	357	0.08	0.340852
20_0	47223 - 998687	307	0.08	0.318296
1_34	34000181 - 34997356	428	0.08	0.368421
2_33	33002170 - 33998866	321	0.08	0.295739
3_80	80000782 - 80997934	368	0.08	0.33584
3_10	10001439 - 10998548	332	0.08	0.318296
4_30	30000957 - 30999840	294	0.08	0.303258
3_68	68003106 - 68998202	354	0.08	0.325815
7_5	5002537 - 5999977	373	0.08	0.360902
2_116	116001330 - 116998389	274	0.08	0.26817
1_132	132003945 - 132998333	394	0.08	0.37594
4_65	65002564 - 65994815	382	0.08	0.378446
5_56	56001042 - 56997472	373	0.08	0.37594
1_1	1003228 - 1999125	304	0.08	0.285714
5_1	1003775 - 1997460	381	0.08	0.370927
2_126	126002785 - 126997805	332	0.08	0.303258
7_18	18012175 - 18998345	319	0.08	0.333333
5_57	57002474 - 57999018	396	0.08	0.370927
1_45	45001631 - 45998217	393	0.08	0.35589
2_138	138001606 - 138999926	365	0.08	0.328321
2_31	31002183 - 31998250	301	0.08	0.318296
1_90	90000293 - 90996208	355	0.08	0.318296
8_14	14000656 - 14999112	396	0.08	0.378446
3_15	15001798 - 15999193	398	0.08	0.323308
2_134	134014144 - 134998549	248	0.08	0.288221
2_92	92000457 - 92998761	321	0.08	0.328321
1_77	77001265 - 77997858	328	0.08	0.313283
12_3	3000599 - 3998803	489	0.08	0.446115
8_8	8001874 - 8998934	352	0.08	0.325815
2_51	51000883 - 51998771	291	0.08	0.293233
2_84	84002075 - 84999415	333	0.08	0.300752
3_51	51000317 - 51998643	397	0.08	0.315789
5_27	27000696 - 27998417	402	0.08	0.380952
2_43	43000798 - 43998384	318	0.08	0.318296
5_21	21002410 - 21994735	366	0.08	0.340852
1_152	152000904 - 152996463	341	0.08	0.350877
2_40	40007952 - 40999399	330	0.08	0.305764
1_46	46003333 - 46999340	337	0.08	0.340852
4_70	70000654 - 70999645	307	0.08	0.333333
1_5	5000780 - 5998429	404	0.08	0.423559
3_32	32001408 - 32997998	316	0.08	0.333333
3_47	47001081 - 47998316	425	0.08	0.370927
4_52	52000121 - 52999436	357	0.08	0.340852
3_29	29025817 - 29999617	318	0.08	0.303258
3_108	108000266 - 108999411	390	0.08	0.365915
1_156	156000416 - 156999493	376	0.08	0.310777
7_17	17000545 - 17999298	366	0.08	0.340852
3_53	53000640 - 53994642	308	0.08	0.290727
2_141	141004918 - 141992858	307	0.08	0.318296
1_85	85000672 - 85998899	341	0.08	0.303258
2_8	8000839 - 8995192	323	0.08	0.333333
1_126	126001632 - 126992757	296	0.08	0.323308
4_77	77003477 - 77998814	350	0.08	0.338346
4_19	19356644 - 19998058	193	0.08	0.240602
1_192	192000815 - 192997114	362	0.08	0.368421
2_30	30004050 - 30999519	315	0.08	0.305764
2_94	94002120 - 94997147	290	0.08	0.275689
5_42	42004473 - 42998677	370	0.08	0.380952
1_7	7003440 - 7995739	346	0.08	0.333333
6_22	22000121 - 22996061	395	0.08	0.340852
2_88	88000219 - 88998286	273	0.08	0.238095
2_29	29004781 - 29996746	353	0.08	0.345865
4_73	73002356 - 73993683	284	0.08	0.273183
2_99	99005572 - 99999029	370	0.08	0.35589
3_13	13003454 - 13999985	348	0.08	0.320802
2_78	78004001 - 78997018	282	0.08	0.315789
1_10	10002413 - 10996591	348	0.08	0.330827
2_66	66007682 - 66996183	317	0.08	0.313283
1_42	42015780 - 42999329	308	0.08	0.313283
7_35	35001761 - 35996723	386	0.08	0.303258
4_49	49001697 - 49998108	329	0.08	0.298246
1_187	187000380 - 187999263	376	0.08	0.310777
1_113	113006714 - 113979478	319	0.08	0.325815
2_136	136229298 - 136991512	248	0.08	0.250627
4_88	88006320 - 88998944	318	0.08	0.343358
2_108	108000662 - 108991091	319	0.08	0.318296
1_35	35002005 - 35998816	358	0.08	0.330827
2_137	137014038 - 137998431	329	0.08	0.303258
1_68	68001891 - 68994689	367	0.08	0.333333
1_32	32004848 - 32998795	281	0.08	0.278196
5_24	24000730 - 24999191	395	0.08	0.360902
3_37	37001157 - 37999054	316	0.08	0.293233
4_8	8003167 - 8999885	373	0.08	0.343358
2_90	90003701 - 90999856	362	0.08	0.310777
2_49	49000825 - 49995902	314	0.08	0.320802
3_82	82000697 - 82994029	346	0.08	0.295739
1_54	54001671 - 54998619	257	0.08	0.245614
1_8	8002345 - 8999996	286	0.08	0.285714
2_146	146002741 - 146998902	328	0.08	0.298246
2_58	58002253 - 58998616	317	0.08	0.313283
2_7	7000241 - 7998001	334	0.08	0.280702
1_0	12116 - 997412	309	0.08	0.313283
4_58	58004781 - 58996848	389	0.08	0.330827
2_19	19000039 - 19999423	339	0.08	0.303258
2_105	105004198 - 105994945	244	0.08	0.238095
2_62	62001908 - 62998786	307	0.08	0.275689
2_45	45009480 - 45999159	319	0.07	0.330827
4_86	86004165 - 86969315	268	0.07	0.238095
3_23	23000202 - 23998205	287	0.07	0.26817
4_32	32003023 - 32999605	346	0.07	0.313283
2_121	121136774 - 121997686	292	0.07	0.313283
4_0	50180 - 989515	227	0.07	0.26817
2_85	85007540 - 85995608	286	0.07	0.295739
3_6	6000022 - 6997376	375	0.07	0.350877
1_176	176004507 - 176998456	402	0.07	0.343358
2_67	67004838 - 67998225	315	0.07	0.283208
11_10	10000131 - 10994410	436	0.07	0.398496
1_72	72001446 - 72998028	309	0.07	0.315789
3_100	100001846 - 100998847	361	0.07	0.295739
2_5	5000041 - 5998850	290	0.07	0.305764
2_118	118000748 - 118995510	298	0.07	0.290727
2_76	76004277 - 76994414	352	0.07	0.340852
1_3	3000135 - 3999701	269	0.07	0.258145
4_7	7004078 - 7995092	321	0.07	0.298246
1_94	94002604 - 94997391	294	0.07	0.253133
2_9	9007009 - 9990590	306	0.07	0.325815
8_15	15001133 - 15993205	393	0.07	0.365915
13_1	1002151 - 1999797	256	0.07	0.253133
4_11	11002130 - 11992611	311	0.07	0.288221
2_39	39001197 - 39999827	338	0.07	0.285714
3_62	62007476 - 62995422	276	0.07	0.243108
1_55	55003844 - 55996266	223	0.07	0.225564
2_68	68002388 - 68997358	317	0.07	0.353383
1_116	116024185 - 116998165	309	0.07	0.310777
2_3	3005807 - 3994287	292	0.07	0.263158
3_38	38003347 - 38995535	344	0.07	0.340852
1_37	37005757 - 37996887	377	0.07	0.35589
4_38	38000124 - 38997248	370	0.07	0.313283
3_9	9000982 - 9999622	376	0.07	0.310777
3_72	72001647 - 72995643	330	0.07	0.318296
2_48	48002673 - 48999819	307	0.07	0.300752
2_2	2001795 - 2999225	340	0.07	0.300752
2_128	128000191 - 128995428	270	0.07	0.280702
3_16	16001747 - 16998514	349	0.07	0.308271
1_119	119000766 - 119999736	371	0.07	0.33584
2_100	100001014 - 100997520	287	0.07	0.310777
4_75	75004492 - 75992482	257	0.07	0.285714
2_145	145001359 - 145998779	356	0.07	0.383459
3_36	36002067 - 36993287	317	0.07	0.305764
4_55	55060435 - 55998049	283	0.07	0.313283
3_5	5001208 - 5999092	323	0.07	0.308271
5_47	47003017 - 47999085	272	0.07	0.26817
2_97	97000549 - 97998490	359	0.07	0.305764
3_98	98001604 - 98998990	335	0.07	0.310777
1_9	9002852 - 9999448	320	0.07	0.333333
1_61	61000224 - 61998748	354	0.07	0.325815
2_12	12037075 - 12999936	259	0.07	0.22807
3_78	78012352 - 78999327	343	0.07	0.345865
2_75	75000894 - 75999500	259	0.07	0.215539
1_165	165000717 - 165999445	400	0.07	0.343358
5_6	6392478 - 6999673	238	0.07	0.263158
1_137	137000784 - 137999605	350	0.07	0.318296
1_53	53002697 - 53997943	282	0.07	0.310777
2_54	54013767 - 54945833	211	0.07	0.238095
4_72	72005129 - 72990211	281	0.07	0.290727
2_114	114004113 - 114995221	252	0.07	0.265664
2_72	72008029 - 72997698	316	0.07	0.250627
2_96	96002502 - 96996909	318	0.07	0.260652
5_31	31000460 - 31998709	245	0.07	0.260652
2_15	15003866 - 15995197	281	0.07	0.243108
2_93	93006555 - 93999323	270	0.06	0.230576
2_56	56009150 - 56999730	306	0.06	0.313283
2_55	55071820 - 55998457	254	0.06	0.245614
5_58	58001133 - 58996253	390	0.06	0.338346
4_1	1000448 - 1994713	287	0.06	0.275689
2_133	133002882 - 133998978	251	0.06	0.225564
3_74	74001640 - 74999708	260	0.06	0.250627
11_2	2000809 - 2742622	280	0.06	0.260652
3_89	89000059 - 89994428	262	0.06	0.250627
1_140	140120364 - 140998169	261	0.06	0.273183
2_131	131005729 - 131999754	318	0.06	0.313283
3_64	64001501 - 64997995	290	0.06	0.263158
1_177	177000356 - 177998600	399	0.06	0.365915
1_25	25059942 - 25998907	290	0.06	0.303258
1_40	40001170 - 40997376	336	0.06	0.325815
3_18	18000047 - 18998324	381	0.06	0.350877
2_122	122000094 - 122999883	283	0.06	0.303258
1_164	164002665 - 164999798	312	0.06	0.278196
27_5	5000332 - 5620319	300	0.06	0.298246
7_36	36000235 - 36898384	257	0.06	0.235589
4_28	28001305 - 28996074	306	0.06	0.265664
5_0	29775 - 999985	298	0.06	0.300752
5_13	13000954 - 13999219	338	0.06	0.318296
2_6	6003435 - 6996124	325	0.06	0.273183
2_34	34001756 - 34996555	365	0.06	0.310777
4_76	76001189 - 76999095	308	0.06	0.325815
7_19	19003818 - 19997606	270	0.06	0.303258
6_7	7004604 - 7998987	336	0.06	0.298246
2_0	22397 - 995408	229	0.06	0.20802
1_4	4003871 - 4998207	316	0.06	0.323308
2_144	144017229 - 144995446	240	0.06	0.290727
5_22	22000062 - 22995297	329	0.06	0.258145
2_64	64002255 - 64995504	307	0.06	0.320802
2_120	120000142 - 120994670	269	0.06	0.260652
2_73	73003968 - 73995869	233	0.06	0.263158
3_24	24003566 - 24996970	352	0.06	0.305764
4_51	51000243 - 51999782	256	0.06	0.253133
1_51	51000434 - 51997357	352	0.06	0.283208
2_124	124000776 - 124988511	276	0.06	0.230576
4_20	20004361 - 20999751	262	0.06	0.258145
8_12	12001823 - 12998346	329	0.06	0.310777
2_147	147002303 - 147999277	249	0.06	0.220551
2_65	65002987 - 65999518	302	0.06	0.293233
3_2	2000032 - 2998867	242	0.06	0.265664
5_32	32001226 - 32997980	201	0.06	0.20802
23_5	5004587 - 5773936	291	0.06	0.283208
2_109	109004728 - 109998854	291	0.06	0.283208
2_53	53000041 - 53984167	158	0.06	0.170426
1_41	41004327 - 41995642	256	0.06	0.283208
2_80	80003122 - 80997612	295	0.06	0.295739
6_35	35000365 - 35428840	131	0.05	0.195489
4_74	74001668 - 74999379	281	0.05	0.26817
3_84	84002422 - 84998326	231	0.05	0.240602
2_50	50001247 - 50998670	237	0.05	0.220551
6_6	6001033 - 6991395	332	0.05	0.323308
8_0	13672 - 999849	288	0.05	0.26817
5_5	5002083 - 5807130	262	0.05	0.295739
1_76	76002358 - 76997010	253	0.05	0.278196
8_9	9001532 - 9997375	369	0.05	0.323308
1_157	157001857 - 157998434	308	0.05	0.305764
2_32	32001786 - 32998224	223	0.05	0.20802
3_70	70002059 - 70994076	238	0.05	0.230576
3_1	1000324 - 1999234	279	0.05	0.24812
1_6	6001226 - 6999769	306	0.05	0.328321
1_142	142147613 - 142997646	179	0.05	0.223058
10_0	509881 - 999195	172	0.05	0.140351
2_81	81000547 - 81937220	246	0.05	0.263158
1_161	161046690 - 161998317	227	0.05	0.182957
2_74	74002335 - 74996653	274	0.05	0.303258
2_71	71002370 - 71999148	244	0.05	0.218045
11_3	3323234 - 3995137	257	0.04	0.233083
6_0	517174 - 999781	210	0.04	0.205514
13_0	513195 - 999325	122	0.04	0.152882
3_85	85018373 - 85995742	191	0.04	0.220551
22_0	11040 - 998656	176	0.04	0.177945
2_79	79004511 - 79999675	256	0.04	0.250627
1_160	160006925 - 160958391	184	0.04	0.203008
5_2	2002587 - 2995845	198	0.04	0.245614
1_73	73001573 - 73982371	241	0.04	0.26817
5_12	12001614 - 12993860	325	0.04	0.288221
24_6	6000210 - 6269740	204	0.04	0.205514
16_0	24857 - 606273	237	0.04	0.235589
1_141	141000474 - 141909021	170	0.04	0.152882
4_91	91001569 - 91262005	100	0.04	0.117794
2_25	25002058 - 25816179	183	0.04	0.16792
3_69	69003876 - 69995741	244	0.04	0.233083
5_3	3004086 - 3995567	178	0.04	0.18797
2_143	143000537 - 143999571	178	0.03	0.213033
1_148	148000390 - 148999760	166	0.03	0.175439
9_0	557886 - 998813	191	0.03	0.205514
8_11	11022715 - 11997067	302	0.03	0.265664
2_52	52002456 - 52995225	97	0.03	0.110276
7_7	7006436 - 7999380	124	0.03	0.135338
27_0	3785 - 984643	184	0.03	0.175439
2_87	87003814 - 87998891	258	0.03	0.225564
2_119	119000462 - 119998775	111	0.03	0.137845
1_75	75152941 - 75998477	157	0.03	0.177945
5_59	59001285 - 59780211	281	0.03	0.278196
1_127	127000401 - 127996851	127	0.03	0.14787
1_159	159003135 - 159994669	254	0.02	0.195489
13_18	18000609 - 18379348	146	0.02	0.137845
26_5	5000429 - 5242351	98	0.02	0.112782
2_149	149000875 - 149517792	98	0.02	0.130326
1_196	196000017 - 196199721	94	0.01	0.102757
11_20	20000034 - 20200990	68	0.01	0.105263
2_82	82013163 - 82999092	72	0.01	0.070175
1_74	74001976 - 74609611	109	0.01	0.117794
3_111	111002147 - 111295538	71	0.01	0.06015
9_24	24000358 - 24066176	37	0.01	0.042607
8_10	10002013 - 10079546	23	0	0.025063
14_15	15000636 - 15541887	7	0	0.007519
20_14	14027577 - 14093452	7	0	0.005013
18_11	11017280 - 11017280	1	0	0

## Sheet: WG
GGA_Mb	Window (first – last position)	Number of SNP/ window	Proportion of genetic variance explained by the SNP window	PPA
1_193	193000093 - 193998457	413	0.41	0.338346
21_5	5001208 - 5999307	991	0.38	0.699248
10_17	17001414 - 17999778	676	0.36	0.511278
22_4	4002399 - 4676714	964	0.33	0.706767
15_8	8001139 - 8999979	617	0.3	0.538847
15_3	3002321 - 3995337	535	0.3	0.448622
24_3	3000158 - 3999180	864	0.27	0.62406
23_3	3000994 - 3999610	782	0.27	0.598997
27_2	2000333 - 2998886	1058	0.27	0.699248
23_4	4000469 - 4998691	763	0.27	0.593985
18_6	6000481 - 6999386	791	0.26	0.646617
10_19	19001184 - 19998197	688	0.26	0.591479
23_1	1001570 - 1999878	822	0.25	0.671679
14_10	10000304 - 10999961	652	0.25	0.58396
27_1	1012090 - 1999479	745	0.25	0.588972
26_3	3000141 - 3999454	990	0.24	0.656642
10_1	1000852 - 1996855	626	0.24	0.498747
14_6	6001464 - 6998468	583	0.24	0.546366
14_9	9000607 - 9998826	703	0.24	0.609023
18_8	8000785 - 8991930	725	0.24	0.578947
6_10	10002987 - 10998696	454	0.23	0.448622
10_4	4000118 - 4998068	734	0.23	0.619048
28_0	23942 - 999295	829	0.23	0.629073
24_5	5000804 - 5999010	763	0.23	0.58396
14_1	1002891 - 1999306	653	0.23	0.556391
18_5	5003077 - 5998715	790	0.23	0.568922
21_3	3001322 - 3998996	772	0.23	0.689223
6_11	11001860 - 11998094	416	0.23	0.43609
24_4	4001256 - 4993752	824	0.23	0.656642
15_9	9002743 - 9999015	639	0.22	0.513784
4_65	65002564 - 65994815	382	0.22	0.388471
18_3	3002958 - 3999218	761	0.22	0.634085
19_3	3003165 - 3999383	718	0.22	0.551378
13_6	6003685 - 6997869	531	0.21	0.451128
8_12	12001823 - 12998346	329	0.21	0.318296
26_1	1000350 - 1999197	605	0.21	0.541353
1_192	192000815 - 192997114	362	0.21	0.318296
5_29	29001834 - 29998109	355	0.21	0.373434
20_11	11000711 - 11996443	609	0.21	0.516291
1_180	180001982 - 180998995	477	0.21	0.466165
10_13	13000454 - 13999140	692	0.21	0.588972
8_20	20004100 - 20998394	408	0.21	0.368421
24_2	2000563 - 2999102	810	0.2	0.621554
19_6	6000751 - 6999373	602	0.2	0.528822
12_10	10003317 - 10998376	470	0.2	0.453634
6_15	15000230 - 15982864	339	0.2	0.315789
13_16	16002637 - 16998078	488	0.2	0.431078
18_4	4001669 - 4999445	643	0.2	0.546366
21_2	2000258 - 2999039	896	0.2	0.659148
23_0	8243 - 999433	781	0.2	0.64411
19_8	8000233 - 8999395	577	0.2	0.516291
15_7	7002111 - 7999932	592	0.2	0.506266
10_18	18002849 - 18999247	734	0.2	0.566416
21_1	1001186 - 1999733	877	0.19	0.671679
14_2	2000438 - 2999263	629	0.19	0.538847
9_9	9000575 - 9998398	617	0.19	0.533835
11_6	6000357 - 6999911	530	0.19	0.446115
5_19	19001912 - 19998127	415	0.19	0.380952
28_2	2008625 - 2999362	659	0.19	0.541353
12_15	15003442 - 15999915	570	0.18	0.481203
1_107	107000175 - 107998418	465	0.18	0.428571
23_2	2003312 - 2997170	690	0.18	0.548872
17_1	1000299 - 1993540	591	0.18	0.538847
26_2	2000388 - 2999606	822	0.18	0.64411
9_10	10001054 - 10999916	523	0.18	0.471178
24_1	1000070 - 1999963	814	0.18	0.641604
27_3	3000222 - 3996811	820	0.18	0.611529
17_3	3000636 - 3999541	683	0.18	0.578947
9_21	21000594 - 21998754	621	0.18	0.531328
14_5	5000251 - 5998676	649	0.18	0.56391
1_8	8002345 - 8999996	286	0.18	0.300752
9_22	22001116 - 22998001	579	0.18	0.508772
8_27	27000706 - 27999759	529	0.18	0.438596
25_1	1000131 - 1987495	591	0.17	0.531328
14_7	7000562 - 7997901	615	0.17	0.526316
10_5	5000352 - 5998442	661	0.17	0.556391
14_14	14000126 - 14990913	596	0.17	0.463659
14_8	8000346 - 8998930	616	0.17	0.546366
18_2	2033439 - 2999727	578	0.17	0.501253
7_30	30001345 - 30998258	519	0.17	0.448622
10_7	7000336 - 7999659	561	0.17	0.546366
7_27	27000472 - 27998248	478	0.17	0.441103
17_4	4000959 - 4998341	724	0.17	0.598997
15_1	1002290 - 1998062	644	0.17	0.561404
21_4	4001279 - 4998314	873	0.17	0.601504
20_1	1006067 - 1996832	412	0.17	0.418546
1_175	175003078 - 175996880	405	0.17	0.385965
6_29	29001552 - 29999994	515	0.17	0.468672
1_2	2000227 - 2999255	369	0.17	0.398496
5_30	30001461 - 30994841	367	0.17	0.333333
3_65	65001841 - 65996806	327	0.17	0.325815
1_96	96002954 - 96999948	329	0.17	0.368421
3_33	33001857 - 33998952	416	0.17	0.385965
19_5	5000557 - 5998521	582	0.17	0.516291
9_15	15000216 - 15999852	509	0.17	0.473684
19_4	4000523 - 4998547	588	0.16	0.503759
15_5	5000057 - 5999958	662	0.16	0.503759
7_20	20004771 - 20999643	432	0.16	0.418546
10_8	8002511 - 8999576	683	0.16	0.541353
8_26	26000275 - 26998071	479	0.16	0.433584
15_4	4000820 - 4999664	608	0.16	0.468672
19_1	1000224 - 1999134	705	0.16	0.566416
20_8	8001318 - 8999959	514	0.16	0.488722
7_26	26001902 - 26998534	473	0.16	0.431078
12_7	7000142 - 7997857	618	0.16	0.521303
5_58	58001133 - 58996253	390	0.16	0.368421
1_109	109000932 - 109996559	411	0.16	0.398496
20_4	4000143 - 4999255	505	0.16	0.468672
28_1	1001634 - 1996248	560	0.16	0.548872
27_4	4108329 - 4999960	489	0.16	0.453634
24_0	7891 - 999191	703	0.16	0.573935
5_36	36007279 - 36999672	368	0.16	0.328321
14_11	11000915 - 11999159	616	0.16	0.531328
1_183	183006281 - 183999208	415	0.16	0.41604
13_9	9001252 - 9997149	513	0.16	0.496241
1_150	150001985 - 150991782	355	0.16	0.330827
1_189	189002387 - 189999804	437	0.16	0.453634
1_81	81008377 - 81994832	355	0.16	0.325815
26_0	5950 - 999374	580	0.16	0.528822
10_12	12002551 - 12999755	691	0.16	0.541353
17_6	6000570 - 6998184	678	0.16	0.556391
6_4	4003421 - 4995203	462	0.16	0.446115
3_95	95002461 - 95999172	404	0.15	0.383459
8_5	5000864 - 5996532	375	0.15	0.390977
9_5	5000912 - 5998634	485	0.15	0.446115
17_8	8000497 - 8999248	704	0.15	0.551378
12_6	6000683 - 6997857	589	0.15	0.533835
14_0	50084 - 999797	413	0.15	0.45614
17_9	9004537 - 9995593	456	0.15	0.451128
10_15	15000035 - 15998420	608	0.15	0.501253
26_4	4000215 - 4999719	706	0.15	0.581454
10_16	16001397 - 16999678	623	0.15	0.533835
10_11	11001040 - 11998191	647	0.15	0.551378
6_1	1001852 - 1991512	451	0.15	0.433584
3_8	8003076 - 8999273	361	0.15	0.345865
9_17	17001007 - 17999967	600	0.15	0.493734
15_2	2000804 - 2999282	570	0.15	0.496241
3_7	7002535 - 7998141	398	0.15	0.350877
10_3	3001439 - 3999639	736	0.15	0.611529
1_106	106001479 - 106999692	433	0.15	0.411028
17_7	7000143 - 7999150	683	0.15	0.561404
1_119	119000766 - 119999736	371	0.15	0.360902
11_9	9000127 - 9997375	540	0.15	0.458647
6_23	23001607 - 23997684	461	0.15	0.383459
6_19	19001309 - 19951255	439	0.15	0.406015
2_93	93006555 - 93999323	270	0.15	0.270677
1_115	115001140 - 115999819	373	0.15	0.418546
12_11	11001448 - 11998408	455	0.15	0.403509
12_8	8001126 - 8998440	603	0.15	0.496241
14_3	3001973 - 3999889	587	0.15	0.52381
7_35	35001761 - 35996723	386	0.15	0.37594
5_17	17004254 - 17999180	372	0.15	0.37594
1_122	122000993 - 122995823	432	0.15	0.423559
2_33	33002170 - 33998866	321	0.15	0.305764
11_15	15000155 - 15999835	608	0.15	0.54386
1_172	172002886 - 172999969	384	0.15	0.393484
20_12	12000087 - 12998691	562	0.15	0.513784
2_42	42007964 - 42998628	328	0.14	0.340852
9_11	11002495 - 11998979	492	0.14	0.431078
6_8	8002588 - 8999337	511	0.14	0.471178
1_108	108001430 - 108998468	437	0.14	0.388471
9_6	6004577 - 6998596	486	0.14	0.463659
10_6	6000563 - 6999012	674	0.14	0.536341
13_5	5001506 - 5998604	541	0.14	0.458647
3_4	4001862 - 4998769	357	0.14	0.378446
6_5	5000233 - 5997582	410	0.14	0.348371
4_80	80000362 - 80998793	339	0.14	0.365915
13_8	8000885 - 8998322	444	0.14	0.403509
1_38	38002174 - 38998289	417	0.14	0.383459
4_43	43001322 - 43998491	421	0.14	0.428571
10_14	14002632 - 14998393	604	0.14	0.488722
6_31	31001205 - 31998155	477	0.14	0.463659
2_61	61003805 - 61992322	290	0.14	0.285714
6_2	2000347 - 2999246	461	0.14	0.428571
11_14	14001094 - 14996123	506	0.14	0.466165
12_16	16001584 - 16999550	431	0.14	0.431078
7_3	3000684 - 3996728	415	0.14	0.363409
12_9	9002759 - 9998218	484	0.14	0.461153
3_109	109000563 - 109997943	423	0.14	0.443609
9_16	16001716 - 16999606	626	0.14	0.488722
15_10	10001717 - 10999147	577	0.14	0.496241
18_1	1000133 - 1868661	601	0.14	0.52381
1_144	144000086 - 144999110	426	0.14	0.41604
7_1	1000656 - 1999224	496	0.14	0.45614
1_61	61000224 - 61998748	354	0.14	0.323308
7_8	8003124 - 8998565	315	0.14	0.283208
3_30	30000897 - 30993376	365	0.14	0.343358
11_19	19001109 - 19997265	394	0.14	0.385965
12_1	1007173 - 1999418	449	0.14	0.453634
9_18	18001040 - 18998622	587	0.14	0.528822
1_31	31003556 - 31999153	373	0.14	0.368421
1_153	153001383 - 153996178	407	0.14	0.368421
7_11	11000439 - 11998127	470	0.14	0.438596
6_17	17010826 - 17997278	414	0.14	0.388471
19_0	8216 - 997881	527	0.13	0.483709
4_33	33001303 - 33999667	384	0.13	0.360902
8_19	19004104 - 19988077	406	0.13	0.383459
10_2	2000167 - 2999942	597	0.13	0.501253
8_15	15001133 - 15993205	393	0.13	0.373434
12_13	13004985 - 13998096	489	0.13	0.428571
2_115	115004723 - 115999263	297	0.13	0.303258
6_26	26001701 - 26998783	517	0.13	0.468672
12_14	14000037 - 14999568	524	0.13	0.491228
7_28	28002821 - 28998425	472	0.13	0.401002
11_5	5000641 - 5998062	499	0.13	0.451128
4_61	61001499 - 61994567	393	0.13	0.383459
9_19	19000810 - 19999306	544	0.13	0.441103
11_12	12000479 - 12998947	554	0.13	0.423559
7_22	22000044 - 22997682	391	0.13	0.345865
6_24	24001009 - 24999742	455	0.13	0.378446
28_3	3000142 - 3988940	621	0.13	0.506266
1_154	154000670 - 154998176	371	0.13	0.385965
20_3	3001105 - 3997580	483	0.13	0.421053
6_20	20013603 - 20996644	469	0.13	0.443609
28_4	4004758 - 4964406	629	0.13	0.52381
7_24	24000573 - 24999666	425	0.13	0.368421
12_17	17003923 - 17999819	555	0.13	0.493734
7_32	32001927 - 32989622	402	0.13	0.35589
9_8	8000477 - 8995857	531	0.13	0.466165
5_54	54001090 - 54995952	422	0.13	0.433584
1_155	155000884 - 155998399	429	0.13	0.41604
9_14	14001725 - 14997194	489	0.13	0.468672
3_58	58004742 - 58998514	375	0.13	0.363409
3_31	31000133 - 31998824	434	0.13	0.453634
5_16	16000805 - 16998250	378	0.13	0.378446
13_2	2000330 - 2994904	502	0.13	0.446115
13_7	7004884 - 7998970	580	0.13	0.518797
5_26	26000520 - 26995578	359	0.13	0.325815
11_7	7000304 - 7998782	545	0.13	0.486216
17_2	2000249 - 2999617	607	0.13	0.538847
1_179	179001074 - 179999169	411	0.13	0.41604
4_25	25001584 - 25998172	351	0.13	0.340852
5_43	43001408 - 43998506	421	0.13	0.390977
1_70	70004794 - 70995519	387	0.13	0.390977
7_21	21003096 - 21997736	448	0.13	0.433584
22_3	3000446 - 3999542	539	0.13	0.463659
5_14	14002615 - 14989658	386	0.13	0.383459
2_135	135000313 - 135950768	313	0.13	0.338346
4_0	50180 - 989515	227	0.13	0.243108
11_18	18001466 - 18994696	411	0.13	0.37594
1_171	171000120 - 171999874	407	0.13	0.383459
19_7	7003296 - 7998127	595	0.13	0.513784
6_34	34000326 - 34999419	432	0.12	0.443609
3_29	29025817 - 29999617	318	0.12	0.370927
1_52	52000127 - 52998004	387	0.12	0.368421
3_21	21006614 - 21996787	376	0.12	0.345865
8_21	21004762 - 21999013	480	0.12	0.406015
7_6	6001174 - 6996364	327	0.12	0.33584
3_104	104001315 - 104982338	390	0.12	0.408521
3_23	23000202 - 23998205	287	0.12	0.313283
3_49	49003295 - 49998677	366	0.12	0.348371
6_21	21000789 - 21999640	460	0.12	0.426065
1_176	176004507 - 176998456	402	0.12	0.390977
3_51	51000317 - 51998643	397	0.12	0.383459
1_49	49002896 - 49997561	414	0.12	0.353383
4_64	64006402 - 64999734	396	0.12	0.39599
4_17	17003745 - 17997977	323	0.12	0.330827
11_1	1005255 - 1998079	374	0.12	0.390977
25_2	2001192 - 2887176	507	0.12	0.461153
14_4	4001151 - 4999941	549	0.12	0.481203
1_78	78000783 - 78998024	349	0.12	0.33584
10_10	10000956 - 10997525	669	0.12	0.54386
2_148	148001681 - 148995564	324	0.12	0.313283
9_20	20000672 - 20996719	540	0.12	0.453634
3_106	106005694 - 106997009	380	0.12	0.353383
6_18	18005021 - 18998825	428	0.12	0.413534
12_19	19003142 - 19922740	431	0.12	0.406015
9_13	13000454 - 13998539	452	0.12	0.41604
3_53	53000640 - 53994642	308	0.12	0.278196
19_2	2000430 - 2996897	571	0.12	0.43609
22_1	1001183 - 1997368	500	0.12	0.43609
3_91	91001655 - 91999970	368	0.12	0.360902
5_38	38000437 - 38996916	376	0.12	0.398496
8_3	3003767 - 3998456	416	0.12	0.431078
4_59	59000129 - 59996697	390	0.12	0.340852
8_17	17001478 - 17999858	450	0.12	0.486216
1_190	190000382 - 190991860	384	0.12	0.365915
8_23	23003003 - 23999911	497	0.12	0.41604
3_67	67000802 - 67999348	433	0.12	0.408521
8_24	24000565 - 24998083	476	0.12	0.453634
5_37	37001174 - 37997805	422	0.12	0.41604
1_110	110000211 - 110997312	441	0.12	0.401002
1_90	90000293 - 90996208	355	0.12	0.315789
2_18	18000346 - 18999782	332	0.12	0.343358
4_60	60000075 - 60998203	423	0.12	0.401002
22_2	2002531 - 2999963	366	0.12	0.368421
1_188	188000118 - 188998231	390	0.12	0.345865
1_112	112003431 - 112996260	403	0.12	0.398496
8_28	28001005 - 28999995	487	0.12	0.433584
5_44	44001572 - 44999656	405	0.12	0.390977
3_50	50003330 - 50995571	420	0.12	0.348371
20_5	5000651 - 5999452	524	0.12	0.483709
3_48	48004423 - 48999018	423	0.12	0.368421
1_158	158000773 - 158998005	367	0.12	0.338346
7_2	2000697 - 2998804	371	0.12	0.401002
12_5	5000340 - 5999121	581	0.12	0.478697
3_105	105014226 - 105990941	362	0.11	0.390977
5_45	45004270 - 45999760	398	0.11	0.368421
5_11	11002607 - 11992136	350	0.11	0.383459
11_16	16000965 - 16999456	594	0.11	0.508772
2_101	101001617 - 101998789	351	0.11	0.353383
1_130	130001965 - 130998727	398	0.11	0.373434
3_17	17000437 - 17997664	371	0.11	0.35589
6_13	13000859 - 13998969	407	0.11	0.411028
5_7	7003160 - 7989300	411	0.11	0.37594
2_55	55071820 - 55998457	254	0.11	0.298246
15_11	11000837 - 11999795	473	0.11	0.453634
1_56	56000162 - 56998456	411	0.11	0.438596
7_23	23001680 - 23998332	419	0.11	0.398496
2_71	71002370 - 71999148	244	0.11	0.253133
5_50	50007692 - 50995869	419	0.11	0.378446
3_92	92000582 - 92999701	405	0.11	0.373434
1_185	185000255 - 185998748	389	0.11	0.358396
13_11	11007183 - 11999395	482	0.11	0.408521
5_39	39000466 - 39998360	360	0.11	0.360902
5_40	40000042 - 40999047	363	0.11	0.363409
5_23	23001333 - 23999258	382	0.11	0.343358
6_14	14006828 - 14999572	448	0.11	0.433584
3_96	96002115 - 96996738	408	0.11	0.343358
1_104	104001018 - 104917298	401	0.11	0.431078
4_68	68001472 - 68996029	359	0.11	0.418546
1_69	69000881 - 69998681	371	0.11	0.330827
3_78	78012352 - 78999327	343	0.11	0.333333
20_7	7000004 - 7998579	499	0.11	0.468672
9_12	12001048 - 12997791	493	0.11	0.406015
1_30	30001634 - 30998321	424	0.11	0.438596
6_28	28003701 - 28999724	490	0.11	0.43609
13_3	3002617 - 3998616	465	0.11	0.431078
1_60	60004355 - 60997051	368	0.11	0.373434
12_2	2000396 - 2990042	414	0.11	0.426065
3_75	75003293 - 75999748	402	0.11	0.360902
3_55	55005401 - 55995615	354	0.11	0.383459
17_5	5000149 - 5999595	541	0.11	0.473684
1_181	181001172 - 181996465	388	0.11	0.418546
12_18	18002476 - 18999471	551	0.11	0.453634
11_8	8001658 - 8996064	578	0.11	0.526316
20_10	10009222 - 10998439	403	0.11	0.37594
1_170	170002808 - 170999129	446	0.11	0.406015
4_21	21001741 - 21999067	334	0.11	0.353383
2_17	17003025 - 17998177	335	0.11	0.348371
14_13	13001684 - 13996367	559	0.11	0.526316
8_16	16004081 - 16999309	464	0.11	0.448622
2_40	40007952 - 40999399	330	0.11	0.350877
9_7	7005445 - 7998866	493	0.11	0.491228
3_108	108000266 - 108999411	390	0.11	0.423559
3_18	18000047 - 18998324	381	0.11	0.358396
4_57	57012689 - 57999232	310	0.11	0.285714
1_177	177000356 - 177998600	399	0.11	0.39599
4_85	85008137 - 85998919	405	0.11	0.380952
6_3	3000060 - 3999959	443	0.11	0.39599
1_40	40001170 - 40997376	336	0.11	0.325815
5_51	51000232 - 51999633	451	0.11	0.408521
2_90	90003701 - 90999856	362	0.11	0.320802
1_84	84002231 - 84998851	437	0.11	0.378446
9_2	2004955 - 2998908	524	0.11	0.496241
18_10	10000907 - 10987050	411	0.11	0.373434
4_84	84004502 - 84998320	388	0.11	0.401002
2_122	122000094 - 122999883	283	0.11	0.310777
11_13	13001093 - 13999472	467	0.11	0.408521
1_124	124001748 - 124996146	370	0.11	0.385965
10_9	9001929 - 9999999	518	0.11	0.431078
11_4	4001030 - 4998715	499	0.11	0.446115
4_46	46000232 - 46999868	411	0.11	0.441103
1_134	134001864 - 134997284	402	0.11	0.380952
4_86	86004165 - 86969315	268	0.11	0.283208
1_58	58000628 - 58998134	355	0.11	0.388471
4_38	38000124 - 38997248	370	0.11	0.353383
6_27	27000325 - 27999574	491	0.11	0.458647
1_178	178001872 - 178999555	431	0.11	0.385965
2_20	20005073 - 20997718	334	0.11	0.363409
8_13	13001030 - 13999975	373	0.11	0.360902
7_9	9002144 - 9999479	429	0.11	0.390977
4_39	39000705 - 39999666	327	0.11	0.308271
5_24	24000730 - 24999191	395	0.11	0.390977
1_45	45001631 - 45998217	393	0.11	0.393484
4_26	26001927 - 26998818	330	0.11	0.323308
1_83	83003713 - 83996167	382	0.11	0.368421
1_34	34000181 - 34997356	428	0.11	0.388471
11_11	11001215 - 11999242	508	0.11	0.446115
13_14	14001745 - 14996106	424	0.11	0.418546
4_4	4003790 - 4994926	358	0.11	0.368421
11_10	10000131 - 10994410	436	0.11	0.43609
4_34	34001177 - 34999560	395	0.11	0.345865
21_6	6001123 - 6815670	566	0.11	0.488722
4_37	37004104 - 37995028	373	0.11	0.365915
20_6	6003648 - 6997363	587	0.11	0.451128
4_47	47000597 - 47996843	347	0.11	0.340852
3_63	63015613 - 63997299	314	0.11	0.305764
3_73	73000044 - 73996184	311	0.11	0.33584
4_82	82000896 - 82995064	352	0.11	0.373434
6_16	16010813 - 16995254	393	0.1	0.35589
3_86	86000672 - 86998715	336	0.1	0.315789
1_80	80001060 - 80995276	369	0.1	0.323308
2_49	49000825 - 49995902	314	0.1	0.345865
2_48	48002673 - 48999819	307	0.1	0.338346
17_10	10000343 - 10940517	416	0.1	0.393484
4_89	89007137 - 89997729	353	0.1	0.363409
3_34	34001105 - 34996929	300	0.1	0.275689
5_21	21002410 - 21994735	366	0.1	0.365915
3_28	28001025 - 28989713	342	0.1	0.360902
4_77	77003477 - 77998814	350	0.1	0.363409
1_48	48001833 - 48999249	404	0.1	0.340852
2_98	98001528 - 98998465	365	0.1	0.353383
9_3	3000364 - 3998841	537	0.1	0.468672
4_81	81001865 - 81998533	361	0.1	0.353383
8_18	18000034 - 18999028	416	0.1	0.408521
3_56	56000993 - 56993621	393	0.1	0.385965
3_39	39000117 - 39997355	382	0.1	0.340852
4_32	32003023 - 32999605	346	0.1	0.365915
1_64	64003650 - 64998812	347	0.1	0.360902
8_14	14000656 - 14999112	396	0.1	0.37594
1_21	21007210 - 21998931	384	0.1	0.390977
1_16	16002529 - 16994858	377	0.1	0.35589
4_48	48001582 - 48999624	341	0.1	0.350877
1_136	136000792 - 136995746	400	0.1	0.388471
4_40	40001790 - 40998594	383	0.1	0.388471
1_63	63001124 - 63995624	376	0.1	0.411028
9_4	4000836 - 4999336	516	0.1	0.498747
8_4	4001015 - 4992901	383	0.1	0.348371
5_25	25000385 - 25999154	384	0.1	0.363409
2_78	78004001 - 78997018	282	0.1	0.275689
1_66	66000175 - 66999272	391	0.1	0.370927
1_166	166000511 - 166999195	418	0.1	0.406015
1_92	92001660 - 92999699	386	0.1	0.358396
5_42	42004473 - 42998677	370	0.1	0.310777
3_94	94002004 - 94998337	329	0.1	0.348371
1_156	156000416 - 156999493	376	0.1	0.350877
3_46	46000857 - 46997571	377	0.1	0.345865
1_39	39000098 - 39997444	352	0.1	0.358396
2_99	99005572 - 99999029	370	0.1	0.35589
20_9	9002657 - 9990270	459	0.1	0.408521
13_13	13000987 - 13998680	431	0.1	0.411028
21_0	13225 - 996087	573	0.1	0.486216
1_28	28003314 - 28997304	340	0.1	0.303258
4_44	44003572 - 44996222	331	0.1	0.383459
1_121	121004601 - 121998086	385	0.1	0.403509
2_35	35001389 - 35998533	290	0.1	0.265664
1_135	135001743 - 135998284	432	0.1	0.380952
1_79	79001243 - 79999317	397	0.1	0.408521
2_58	58002253 - 58998616	317	0.1	0.350877
7_33	33000290 - 33999284	396	0.1	0.343358
3_81	81002477 - 81997801	398	0.1	0.358396
11_17	17000223 - 17997723	497	0.1	0.453634
15_6	6000311 - 6999944	511	0.1	0.466165
1_82	82001576 - 82993071	376	0.1	0.338346
6_12	12001632 - 12998278	397	0.1	0.365915
3_110	110000758 - 110988894	385	0.1	0.35589
1_68	68001891 - 68994689	367	0.1	0.358396
5_48	48000731 - 48995453	372	0.1	0.353383
2_9	9007009 - 9990590	306	0.1	0.318296
2_123	123000283 - 123994420	327	0.1	0.298246
13_12	12000451 - 12999639	468	0.1	0.403509
5_49	49000452 - 49999621	383	0.1	0.401002
16_0	24857 - 606273	237	0.1	0.238095
5_28	28003041 - 28996407	364	0.1	0.363409
4_90	90002208 - 90995527	365	0.1	0.373434
5_10	10003219 - 10999184	400	0.1	0.365915
1_3	3000135 - 3999701	269	0.1	0.278196
1_102	102004903 - 102999615	401	0.1	0.411028
1_131	131002927 - 131997291	402	0.1	0.370927
3_13	13003454 - 13999985	348	0.1	0.333333
1_128	128002385 - 128997272	366	0.1	0.360902
12_12	12001263 - 12996489	472	0.1	0.423559
6_25	25000919 - 25999547	487	0.1	0.438596
5_53	53001414 - 53997021	416	0.1	0.398496
2_4	4003961 - 4998859	328	0.1	0.283208
4_69	69000658 - 69993865	367	0.1	0.390977
8_29	29000182 - 29930152	297	0.1	0.310777
1_101	101022830 - 101993781	350	0.1	0.360902
4_78	78000541 - 78997657	297	0.1	0.325815
3_54	54005855 - 54998896	377	0.1	0.325815
7_4	4000581 - 4998023	408	0.1	0.403509
5_52	52001366 - 52997823	401	0.1	0.385965
2_43	43000798 - 43998384	318	0.1	0.333333
2_60	60003525 - 60996514	294	0.1	0.26817
4_51	51000243 - 51999782	256	0.1	0.258145
1_51	51000434 - 51997357	352	0.1	0.340852
5_9	9000305 - 9998051	417	0.1	0.385965
2_57	57004499 - 57994157	305	0.1	0.285714
9_1	1000417 - 1999765	564	0.09	0.463659
25_0	5825 - 999786	283	0.09	0.290727
1_67	67000674 - 67991459	332	0.09	0.345865
4_22	22003900 - 22989145	330	0.09	0.298246
1_65	65000069 - 65997098	415	0.09	0.393484
7_13	13000932 - 13996021	440	0.09	0.388471
1_57	57000875 - 57997976	405	0.09	0.433584
1_77	77001265 - 77997858	328	0.09	0.33584
1_165	165000717 - 165999445	400	0.09	0.360902
3_36	36002067 - 36993287	317	0.09	0.318296
1_22	22001940 - 22996000	412	0.09	0.408521
2_70	70002582 - 70995838	262	0.09	0.223058
3_87	87002060 - 87998702	408	0.09	0.340852
1_0	12116 - 997412	309	0.09	0.338346
3_57	57002054 - 57998852	323	0.09	0.343358
2_38	38006720 - 38997725	329	0.09	0.323308
2_68	68002388 - 68997358	317	0.09	0.275689
13_4	4006314 - 4996964	447	0.09	0.408521
4_67	67001751 - 67993309	332	0.09	0.338346
4_62	62008497 - 62997901	357	0.09	0.350877
1_62	62000024 - 62998063	356	0.09	0.368421
20_2	2001696 - 2992559	474	0.09	0.393484
8_25	25000224 - 25997677	435	0.09	0.406015
1_15	15000413 - 15999960	345	0.09	0.313283
1_157	157001857 - 157998434	308	0.09	0.298246
1_24	24001443 - 24994263	283	0.09	0.258145
4_9	9001502 - 9999279	314	0.09	0.340852
3_107	107000792 - 107998878	438	0.09	0.365915
1_89	89000395 - 89998645	368	0.09	0.338346
18_9	9007122 - 9998762	498	0.09	0.45614
1_125	125000073 - 125995962	352	0.09	0.328321
1_105	105000541 - 105997476	383	0.09	0.338346
4_11	11002130 - 11992611	311	0.09	0.295739
9_23	23001311 - 23999904	496	0.09	0.441103
4_5	5000397 - 5997346	294	0.09	0.298246
4_8	8003167 - 8999885	373	0.09	0.330827
4_42	42002595 - 42997484	376	0.09	0.406015
3_88	88001088 - 88995205	336	0.09	0.320802
1_145	145000054 - 145998774	406	0.09	0.408521
1_146	146007409 - 146999886	470	0.09	0.370927
7_14	14001818 - 14996520	432	0.09	0.388471
2_34	34001756 - 34996555	365	0.09	0.360902
7_17	17000545 - 17999298	366	0.09	0.358396
13_15	15001512 - 15998451	482	0.09	0.393484
1_140	140120364 - 140998169	261	0.09	0.253133
3_100	100001846 - 100998847	361	0.09	0.35589
13_10	10004731 - 10997692	359	0.09	0.330827
2_97	97000549 - 97998490	359	0.09	0.338346
4_12	12002721 - 12999550	366	0.09	0.353383
3_103	103005146 - 103999969	366	0.09	0.358396
8_6	6001191 - 6999562	452	0.09	0.365915
2_118	118000748 - 118995510	298	0.09	0.305764
6_30	30002827 - 30999133	423	0.09	0.365915
3_59	59001007 - 59998508	380	0.09	0.380952
3_26	26000884 - 26999094	366	0.09	0.401002
8_7	7004059 - 7999901	496	0.09	0.443609
3_41	41003022 - 41996680	373	0.09	0.383459
4_58	58004781 - 58996848	389	0.09	0.393484
3_68	68003106 - 68998202	354	0.09	0.385965
3_101	101002649 - 101998645	406	0.09	0.380952
8_8	8001874 - 8998934	352	0.09	0.358396
4_10	10005906 - 10997575	334	0.09	0.360902
2_69	69000098 - 69999390	331	0.09	0.340852
1_12	12000455 - 12999010	384	0.09	0.398496
12_4	4002400 - 4997551	546	0.09	0.478697
3_19	19002818 - 19995136	358	0.09	0.328321
3_6	6000022 - 6997376	375	0.09	0.328321
2_109	109004728 - 109998854	291	0.09	0.318296
7_29	29003303 - 29998961	476	0.09	0.418546
5_47	47003017 - 47999085	272	0.09	0.238095
3_44	44001824 - 44999285	397	0.09	0.383459
1_86	86005235 - 86998417	344	0.09	0.360902
1_18	18004499 - 18988390	328	0.09	0.290727
6_9	9000091 - 9999004	483	0.09	0.431078
18_0	52516 - 996797	454	0.09	0.458647
4_55	55060435 - 55998049	283	0.09	0.315789
2_2	2001795 - 2999225	340	0.09	0.313283
4_3	3005385 - 3999498	323	0.09	0.315789
27_5	5000332 - 5620319	300	0.09	0.328321
4_45	45003114 - 45998700	363	0.09	0.358396
2_36	36000394 - 36993589	337	0.09	0.308271
1_71	71000214 - 71999883	380	0.09	0.353383
12_3	3000599 - 3998803	489	0.09	0.448622
2_129	129000006 - 129996848	327	0.09	0.350877
5_1	1003775 - 1997460	381	0.09	0.37594
3_60	60011440 - 60999555	340	0.09	0.370927
1_118	118001586 - 118991475	411	0.09	0.413534
2_137	137014038 - 137998431	329	0.09	0.330827
7_34	34002563 - 34999921	411	0.09	0.368421
2_96	96002502 - 96996909	318	0.09	0.328321
3_97	97000550 - 97996833	385	0.09	0.37594
3_37	37001157 - 37999054	316	0.09	0.313283
1_187	187000380 - 187999263	376	0.09	0.318296
4_2	2000372 - 2997067	329	0.09	0.318296
2_113	113001416 - 113997457	276	0.09	0.288221
4_49	49001697 - 49998108	329	0.09	0.348371
1_99	99003283 - 99999595	369	0.09	0.365915
1_7	7003440 - 7995739	346	0.09	0.353383
7_0	35414 - 997983	356	0.09	0.343358
2_100	100001014 - 100997520	287	0.09	0.280702
1_13	13003777 - 13998667	323	0.09	0.308271
3_52	52002322 - 52995441	349	0.09	0.343358
1_191	191018395 - 191998530	322	0.09	0.318296
1_114	114003129 - 114999023	421	0.09	0.380952
1_138	138002601 - 138999541	363	0.09	0.365915
1_111	111001733 - 111999862	401	0.09	0.385965
1_95	95003483 - 95999506	336	0.09	0.345865
1_35	35002005 - 35998816	358	0.09	0.313283
6_33	33001669 - 33997231	485	0.09	0.413534
1_42	42015780 - 42999329	308	0.09	0.293233
2_62	62001908 - 62998786	307	0.09	0.273183
7_16	16000378 - 16998577	428	0.09	0.358396
4_15	15000769 - 15999159	360	0.09	0.345865
4_6	6001408 - 6999805	327	0.09	0.353383
8_2	2001448 - 2997611	340	0.08	0.323308
4_24	24002357 - 24996950	320	0.08	0.310777
3_15	15001798 - 15999193	398	0.08	0.390977
2_142	142006321 - 142999715	292	0.08	0.298246
2_120	120000142 - 120994670	269	0.08	0.283208
1_25	25059942 - 25998907	290	0.08	0.295739
1_33	33001775 - 33998234	417	0.08	0.340852
3_74	74001640 - 74999708	260	0.08	0.218045
4_76	76001189 - 76999095	308	0.08	0.343358
1_17	17000892 - 17999746	341	0.08	0.365915
27_0	3785 - 984643	184	0.08	0.18797
1_113	113006714 - 113979478	319	0.08	0.360902
2_72	72008029 - 72997698	316	0.08	0.330827
19_9	9001097 - 9972338	316	0.08	0.315789
1_162	162002042 - 162999938	390	0.08	0.380952
5_20	20000972 - 20998261	398	0.08	0.370927
3_80	80000782 - 80997934	368	0.08	0.35589
1_37	37005757 - 37996887	377	0.08	0.401002
2_102	102003739 - 102994576	343	0.08	0.378446
2_19	19000039 - 19999423	339	0.08	0.313283
4_30	30000957 - 30999840	294	0.08	0.270677
2_130	130000481 - 130998287	276	0.08	0.305764
5_57	57002474 - 57999018	396	0.08	0.340852
8_22	22002669 - 22999947	492	0.08	0.423559
15_0	24593 - 999898	441	0.08	0.43609
11_0	62065 - 997948	443	0.08	0.421053
5_34	34003454 - 34981535	326	0.08	0.293233
1_137	137000784 - 137999605	350	0.08	0.340852
3_27	27014930 - 27997762	340	0.08	0.338346
2_59	59001048 - 59997211	291	0.08	0.283208
4_79	79003361 - 79997634	321	0.08	0.35589
12_0	81184 - 998917	381	0.08	0.390977
3_38	38003347 - 38995535	344	0.08	0.345865
3_47	47001081 - 47998316	425	0.08	0.431078
7_10	10002707 - 10995068	453	0.08	0.406015
4_66	66005172 - 66998777	406	0.08	0.350877
3_16	16001747 - 16998514	349	0.08	0.333333
3_20	20000278 - 20996400	335	0.08	0.333333
1_91	91001335 - 91998027	372	0.08	0.333333
1_195	195003475 - 195995407	426	0.08	0.348371
3_0	18591 - 993284	342	0.08	0.340852
1_6	6001226 - 6999769	306	0.08	0.285714
1_133	133002233 - 133996605	433	0.08	0.41604
1_186	186004375 - 186995095	353	0.08	0.343358
2_45	45009480 - 45999159	319	0.08	0.33584
1_50	50001205 - 50997980	360	0.08	0.345865
18_7	7001181 - 7999684	425	0.08	0.363409
6_22	22000121 - 22996061	395	0.08	0.368421
1_139	139001905 - 139951166	336	0.08	0.330827
2_139	139007141 - 139999004	364	0.08	0.39599
2_51	51000883 - 51998771	291	0.08	0.273183
1_167	167001200 - 167998892	358	0.08	0.333333
2_54	54013767 - 54945833	211	0.08	0.233083
7_18	18012175 - 18998345	319	0.08	0.343358
5_35	35003021 - 35995637	337	0.08	0.333333
2_88	88000219 - 88998286	273	0.08	0.295739
2_131	131005729 - 131999754	318	0.08	0.353383
2_124	124000776 - 124988511	276	0.08	0.280702
3_79	79003213 - 79999932	348	0.08	0.353383
1_27	27000790 - 27995808	349	0.08	0.33584
2_5	5000041 - 5998850	290	0.08	0.26817
1_132	132003945 - 132998333	394	0.08	0.340852
2_132	132002106 - 132993039	301	0.08	0.310777
3_1	1000324 - 1999234	279	0.08	0.293233
2_27	27004477 - 27992309	316	0.08	0.310777
5_12	12001614 - 12993860	325	0.08	0.343358
1_184	184000347 - 184994789	337	0.08	0.310777
3_90	90006584 - 90992375	295	0.08	0.300752
2_145	145001359 - 145998779	356	0.08	0.320802
1_103	103001077 - 103999481	373	0.08	0.363409
1_47	47000356 - 47999987	428	0.08	0.360902
4_1	1000448 - 1994713	287	0.08	0.295739
1_1	1003228 - 1999125	304	0.08	0.300752
3_35	35001332 - 35993013	327	0.08	0.333333
2_32	32001786 - 32998224	223	0.08	0.225564
4_53	53002452 - 53999285	324	0.08	0.328321
3_77	77003653 - 77983389	372	0.08	0.33584
4_36	36003578 - 36998535	371	0.08	0.340852
2_85	85007540 - 85995608	286	0.08	0.325815
1_143	143002040 - 143996945	390	0.08	0.383459
14_12	12001625 - 12990825	486	0.08	0.441103
1_94	94002604 - 94997391	294	0.08	0.293233
3_93	93001659 - 93994973	346	0.08	0.338346
2_63	63004924 - 63995650	285	0.08	0.285714
1_129	129001445 - 129999031	385	0.08	0.370927
1_11	11000279 - 11999313	371	0.08	0.330827
1_36	36002323 - 36996568	334	0.08	0.310777
4_63	63002352 - 63999612	354	0.08	0.385965
3_98	98001604 - 98998990	335	0.08	0.318296
2_37	37019018 - 37992884	291	0.08	0.318296
2_106	106002057 - 106999646	309	0.08	0.300752
3_62	62007476 - 62995422	276	0.08	0.263158
5_41	41000480 - 41998371	369	0.08	0.378446
2_6	6003435 - 6996124	325	0.08	0.318296
3_76	76001617 - 76997592	393	0.08	0.363409
2_46	46005192 - 46996287	363	0.08	0.33584
1_120	120003806 - 120994248	407	0.08	0.353383
7_31	31000070 - 31996005	490	0.08	0.431078
1_29	29001510 - 29999595	353	0.08	0.368421
5_33	33000920 - 33997548	309	0.08	0.310777
1_10	10002413 - 10996591	348	0.08	0.343358
4_71	71003851 - 71999395	330	0.08	0.290727
2_117	117000983 - 117995914	332	0.08	0.353383
1_23	23001712 - 23998010	383	0.08	0.358396
4_20	20004361 - 20999751	262	0.08	0.270677
2_92	92000457 - 92998761	321	0.08	0.298246
2_26	26073012 - 26999450	252	0.08	0.263158
3_22	22001404 - 22998440	322	0.08	0.313283
2_116	116001330 - 116998389	274	0.08	0.298246
2_141	141004918 - 141992858	307	0.08	0.328321
2_91	91002179 - 91999701	307	0.08	0.275689
4_73	73002356 - 73993683	284	0.08	0.280702
2_127	127001901 - 127991942	281	0.08	0.275689
1_5	5000780 - 5998429	404	0.08	0.406015
3_102	102001974 - 102999526	391	0.08	0.35589
3_9	9000982 - 9999622	376	0.08	0.348371
1_20	20003201 - 20999694	366	0.08	0.340852
2_67	67004838 - 67998225	315	0.07	0.325815
4_87	87021603 - 87993363	326	0.07	0.320802
1_159	159003135 - 159994669	254	0.07	0.270677
1_194	194000420 - 194998901	342	0.07	0.338346
5_6	6392478 - 6999673	238	0.07	0.250627
7_25	25001370 - 25999993	389	0.07	0.403509
2_14	14000482 - 14999658	285	0.07	0.285714
13_1	1002151 - 1999797	256	0.07	0.278196
1_151	151003778 - 151999805	304	0.07	0.338346
5_56	56001042 - 56997472	373	0.07	0.330827
8_9	9001532 - 9997375	369	0.07	0.35589
3_40	40001049 - 40999517	384	0.07	0.340852
3_42	42003790 - 42998346	379	0.07	0.370927
3_82	82000697 - 82994029	346	0.07	0.315789
4_13	13003575 - 13959155	295	0.07	0.303258
4_14	14018706 - 14994223	329	0.07	0.288221
2_31	31002183 - 31998250	301	0.07	0.315789
3_24	24003566 - 24996970	352	0.07	0.383459
2_15	15003866 - 15995197	281	0.07	0.290727
2_133	133002882 - 133998978	251	0.07	0.258145
2_39	39001197 - 39999827	338	0.07	0.325815
1_32	32004848 - 32998795	281	0.07	0.290727
5_55	55000427 - 55995825	335	0.07	0.33584
1_4	4003871 - 4998207	316	0.07	0.328321
6_7	7004604 - 7998987	336	0.07	0.320802
2_103	103000257 - 103998205	301	0.07	0.298246
2_146	146002741 - 146998902	328	0.07	0.310777
7_5	5002537 - 5999977	373	0.07	0.305764
3_45	45000626 - 45998872	421	0.07	0.398496
5_15	15000770 - 15998814	391	0.07	0.353383
5_31	31000460 - 31998709	245	0.07	0.285714
2_79	79004511 - 79999675	256	0.07	0.285714
5_18	18005281 - 18986761	372	0.07	0.33584
1_123	123017476 - 123999385	338	0.07	0.345865
4_52	52000121 - 52999436	357	0.07	0.328321
2_138	138001606 - 138999926	365	0.07	0.313283
2_110	110000921 - 110993886	311	0.07	0.325815
2_50	50001247 - 50998670	237	0.07	0.263158
2_29	29004781 - 29996746	353	0.07	0.323308
2_80	80003122 - 80997612	295	0.07	0.285714
2_125	125000130 - 125996039	295	0.07	0.295739
4_16	16001139 - 16998635	325	0.07	0.313283
1_163	163002258 - 163997718	293	0.07	0.280702
20_13	13000029 - 13995584	361	0.07	0.338346
1_93	93005509 - 93991264	284	0.07	0.320802
4_54	54004324 - 54999299	319	0.07	0.343358
1_46	46003333 - 46999340	337	0.07	0.33584
4_28	28001305 - 28996074	306	0.07	0.295739
2_76	76004277 - 76994414	352	0.07	0.330827
2_66	66007682 - 66996183	317	0.07	0.295739
2_87	87003814 - 87998891	258	0.07	0.263158
3_72	72001647 - 72995643	330	0.07	0.328321
4_35	35004761 - 35999840	377	0.07	0.328321
3_64	64001501 - 64997995	290	0.07	0.288221
2_140	140001635 - 140995753	336	0.07	0.33584
5_13	13000954 - 13999219	338	0.07	0.318296
3_12	12226630 - 12995489	272	0.07	0.245614
3_3	3006344 - 3999518	342	0.07	0.318296
1_147	147006549 - 147995898	326	0.07	0.290727
5_27	27000696 - 27998417	402	0.07	0.39599
1_98	98002972 - 98999843	331	0.07	0.330827
3_66	66003911 - 66998344	381	0.07	0.350877
4_29	29000748 - 29997606	349	0.07	0.340852
4_50	50000237 - 50997579	325	0.07	0.288221
2_10	10001868 - 10998597	303	0.07	0.295739
2_47	47000713 - 47999595	330	0.07	0.283208
2_126	126002785 - 126997805	332	0.07	0.283208
2_108	108000662 - 108991091	319	0.07	0.303258
2_13	13003360 - 13998909	310	0.07	0.300752
2_11	11003135 - 11998606	259	0.07	0.213033
2_1	1000653 - 1991005	320	0.07	0.325815
4_88	88006320 - 88998944	318	0.07	0.300752
7_19	19003818 - 19997606	270	0.07	0.275689
1_168	168005668 - 168997872	318	0.07	0.308271
1_152	152000904 - 152996463	341	0.07	0.330827
1_161	161046690 - 161998317	227	0.07	0.24812
6_32	32001747 - 32999910	457	0.07	0.398496
1_169	169001420 - 169999438	346	0.07	0.338346
2_104	104002020 - 104998000	302	0.07	0.310777
1_117	117006518 - 117999422	321	0.07	0.363409
3_14	14005101 - 14999520	357	0.07	0.300752
5_0	29775 - 999985	298	0.07	0.305764
2_64	64002255 - 64995504	307	0.06	0.318296
4_56	56000059 - 56994397	319	0.06	0.370927
5_46	46000853 - 46999912	385	0.06	0.370927
1_85	85000672 - 85998899	341	0.06	0.340852
2_94	94002120 - 94997147	290	0.06	0.260652
3_32	32001408 - 32997998	316	0.06	0.280702
2_107	107004950 - 107995223	332	0.06	0.358396
2_89	89003787 - 89999952	332	0.06	0.293233
13_17	17000131 - 17998760	396	0.06	0.368421
1_126	126001632 - 126992757	296	0.06	0.295739
5_8	8000498 - 8988758	398	0.06	0.368421
2_28	28002321 - 28997275	302	0.06	0.303258
3_61	61002343 - 61995869	277	0.06	0.283208
4_72	72005129 - 72990211	281	0.06	0.285714
1_182	182004296 - 182870323	359	0.06	0.313283
3_83	83001169 - 83999534	325	0.06	0.300752
2_74	74002335 - 74996653	274	0.06	0.303258
20_0	47223 - 998687	307	0.06	0.308271
3_89	89000059 - 89994428	262	0.06	0.240602
5_2	2002587 - 2995845	198	0.06	0.22807
3_71	71001121 - 71998408	305	0.06	0.308271
2_112	112005094 - 112995482	317	0.06	0.300752
4_18	18000247 - 18832896	234	0.06	0.265664
1_54	54001671 - 54998619	257	0.06	0.280702
2_41	41001878 - 41999433	310	0.06	0.315789
3_84	84002422 - 84998326	231	0.06	0.250627
3_85	85018373 - 85995742	191	0.06	0.200501
2_84	84002075 - 84999415	333	0.06	0.270677
2_3	3005807 - 3994287	292	0.06	0.280702
2_23	23003810 - 23996304	341	0.06	0.33584
4_75	75004492 - 75992482	257	0.06	0.26817
3_25	25000983 - 25997361	364	0.06	0.333333
3_10	10001439 - 10998548	332	0.06	0.343358
2_21	21000558 - 21901484	319	0.06	0.285714
6_6	6001033 - 6991395	332	0.06	0.300752
1_26	26002113 - 26999593	352	0.06	0.323308
2_134	134014144 - 134998549	248	0.06	0.26817
8_1	1002608 - 1999902	366	0.06	0.325815
4_23	23000910 - 23999910	338	0.06	0.305764
2_114	114004113 - 114995221	252	0.06	0.275689
5_22	22000062 - 22995297	329	0.06	0.305764
4_41	41001099 - 41997527	349	0.06	0.333333
4_27	27000372 - 27994859	346	0.06	0.290727
7_12	12000277 - 12998804	436	0.06	0.393484
2_121	121136774 - 121997686	292	0.06	0.313283
4_70	70000654 - 70999645	307	0.06	0.303258
1_97	97001132 - 97998156	283	0.06	0.240602
1_149	149006960 - 149996423	321	0.06	0.300752
2_44	44000126 - 44997161	336	0.06	0.308271
1_141	141000474 - 141909021	170	0.06	0.210526
2_7	7000241 - 7998001	334	0.06	0.338346
1_41	41004327 - 41995642	256	0.06	0.260652
3_5	5001208 - 5999092	323	0.06	0.315789
1_72	72001446 - 72998028	309	0.06	0.308271
3_99	99013878 - 99997219	291	0.06	0.280702
1_100	100003420 - 100988805	345	0.06	0.320802
5_5	5002083 - 5807130	262	0.06	0.293233
2_128	128000191 - 128995428	270	0.06	0.265664
2_65	65002987 - 65999518	302	0.06	0.26817
4_31	31000353 - 31999341	297	0.06	0.295739
2_77	77000552 - 77999113	315	0.06	0.353383
1_174	174003948 - 174999542	374	0.06	0.330827
2_16	16000151 - 16998562	336	0.06	0.325815
1_164	164002665 - 164999798	312	0.06	0.323308
4_74	74001668 - 74999379	281	0.06	0.26817
2_111	111000887 - 111988343	314	0.06	0.293233
5_4	4001030 - 4998792	331	0.06	0.270677
2_8	8000839 - 8995192	323	0.06	0.318296
11_3	3323234 - 3995137	257	0.06	0.255639
2_30	30004050 - 30999519	315	0.06	0.285714
4_83	83002589 - 83997289	321	0.06	0.26817
2_144	144017229 - 144995446	240	0.06	0.263158
1_19	19003354 - 19999353	323	0.06	0.315789
11_2	2000809 - 2742622	280	0.05	0.258145
2_136	136229298 - 136991512	248	0.05	0.235589
1_59	59000685 - 59999797	368	0.05	0.353383
2_0	22397 - 995408	229	0.05	0.20802
1_53	53002697 - 53997943	282	0.05	0.238095
3_11	11001927 - 11696784	254	0.05	0.273183
2_12	12037075 - 12999936	259	0.05	0.24812
8_0	13672 - 999849	288	0.05	0.283208
1_43	43003391 - 43997742	350	0.05	0.295739
15_12	12000000 - 12719992	283	0.05	0.250627
2_95	95000038 - 95993890	256	0.05	0.278196
1_116	116024185 - 116998165	309	0.05	0.265664
1_44	44001039 - 44997785	381	0.05	0.33584
1_14	14001980 - 14997821	328	0.05	0.343358
7_15	15001757 - 15999688	406	0.05	0.323308
1_87	87001768 - 87996864	292	0.05	0.240602
2_25	25002058 - 25816179	183	0.05	0.213033
3_2	2000032 - 2998867	242	0.05	0.290727
23_5	5004587 - 5773936	291	0.05	0.320802
1_173	173005650 - 173997072	328	0.05	0.313283
3_43	43000579 - 43998113	372	0.05	0.348371
2_143	143000537 - 143999571	178	0.05	0.243108
2_24	24000111 - 24998126	287	0.05	0.273183
24_6	6000210 - 6269740	204	0.05	0.210526
2_73	73003968 - 73995869	233	0.05	0.223058
7_36	36000235 - 36898384	257	0.05	0.253133
13_0	513195 - 999325	122	0.05	0.130326
1_55	55003844 - 55996266	223	0.05	0.233083
1_88	88000796 - 88998272	304	0.05	0.325815
1_73	73001573 - 73982371	241	0.05	0.263158
4_19	19356644 - 19998058	193	0.05	0.243108
9_0	557886 - 998813	191	0.05	0.170426
1_76	76002358 - 76997010	253	0.05	0.273183
5_59	59001285 - 59780211	281	0.05	0.303258
2_86	86000058 - 86999114	264	0.05	0.238095
2_75	75000894 - 75999500	259	0.04	0.255639
5_32	32001226 - 32997980	201	0.04	0.200501
5_3	3004086 - 3995567	178	0.04	0.230576
17_0	662070 - 999997	166	0.04	0.155388
2_22	22138978 - 22996354	291	0.04	0.290727
2_105	105004198 - 105994945	244	0.04	0.24812
1_9	9002852 - 9999448	320	0.04	0.340852
2_147	147002303 - 147999277	249	0.04	0.255639
8_11	11022715 - 11997067	302	0.04	0.275689
6_35	35000365 - 35428840	131	0.04	0.162907
2_53	53000041 - 53984167	158	0.04	0.180451
2_81	81000547 - 81937220	246	0.04	0.300752
4_7	7004078 - 7995092	321	0.04	0.265664
10_0	509881 - 999195	172	0.04	0.16792
1_160	160006925 - 160958391	184	0.04	0.205514
1_148	148000390 - 148999760	166	0.04	0.165414
1_142	142147613 - 142997646	179	0.04	0.210526
2_83	83001834 - 83995858	262	0.04	0.243108
3_70	70002059 - 70994076	238	0.03	0.253133
7_7	7006436 - 7999380	124	0.03	0.130326
3_69	69003876 - 69995741	244	0.03	0.245614
2_56	56009150 - 56999730	306	0.03	0.288221
1_127	127000401 - 127996851	127	0.03	0.140351
10_20	20000294 - 20384368	108	0.03	0.102757
13_18	18000609 - 18379348	146	0.03	0.135338
3_111	111002147 - 111295538	71	0.03	0.097744
1_75	75152941 - 75998477	157	0.02	0.165414
2_119	119000462 - 119998775	111	0.02	0.145363
2_82	82013163 - 82999092	72	0.02	0.085213
22_0	11040 - 998656	176	0.02	0.175439
6_0	517174 - 999781	210	0.02	0.182957
2_52	52002456 - 52995225	97	0.02	0.087719
1_196	196000017 - 196199721	94	0.02	0.125313
4_91	91001569 - 91262005	100	0.02	0.117794
2_149	149000875 - 149517792	98	0.02	0.115288
1_74	74001976 - 74609611	109	0.02	0.112782
9_24	24000358 - 24066176	37	0.02	0.042607
26_5	5000429 - 5242351	98	0.02	0.120301
11_20	20000034 - 20200990	68	0.01	0.065163
20_14	14027577 - 14093452	7	0.01	0.012531
8_10	10002013 - 10079546	23	0	0.02005
14_15	15000636 - 15541887	7	0	0.007519
18_11	11017280 - 11017280	1	0	0.002506

## Sheet: BW1
GGA_Mb	Window (first – last position)	Number of SNP/ window	Proportion of genetic variance explained by the SNP window	PPA
1_181	181001172 - 181996465	388	1.45	0.651629
6_2	2000347 - 2999246	461	0.67	0.646617
4_50	50000237 - 50997579	325	0.48	0.488722
15_5	5000057 - 5999958	662	0.47	0.671679
18_8	8000785 - 8991930	725	0.38	0.711779
19_5	5000557 - 5998521	582	0.37	0.619048
11_8	8001658 - 8996064	578	0.36	0.593985
4_56	56000059 - 56994397	319	0.36	0.41604
1_27	27000790 - 27995808	349	0.33	0.431078
13_2	2000330 - 2994904	502	0.31	0.553885
6_3	3000060 - 3999959	443	0.31	0.496241
4_47	47000597 - 47996843	347	0.31	0.408521
1_182	182004296 - 182870323	359	0.28	0.421053
1_26	26002113 - 26999593	352	0.27	0.380952
26_0	5950 - 999374	580	0.27	0.601504
19_4	4000523 - 4998547	588	0.25	0.546366
18_9	9007122 - 9998762	498	0.24	0.511278
18_3	3002958 - 3999218	761	0.24	0.626566
6_1	1001852 - 1991512	451	0.24	0.531328
1_178	178001872 - 178999555	431	0.23	0.451128
1_72	72001446 - 72998028	309	0.22	0.318296
8_26	26000275 - 26998071	479	0.22	0.483709
22_4	4002399 - 4676714	964	0.22	0.726817
18_5	5003077 - 5998715	790	0.22	0.699248
25_2	2001192 - 2887176	507	0.22	0.478697
1_44	44001039 - 44997785	381	0.21	0.448622
4_53	53002452 - 53999285	324	0.21	0.370927
13_6	6003685 - 6997869	531	0.21	0.561404
18_7	7001181 - 7999684	425	0.21	0.488722
19_8	8000233 - 8999395	577	0.21	0.506266
11_12	12000479 - 12998947	554	0.2	0.516291
13_5	5001506 - 5998604	541	0.2	0.531328
15_4	4000820 - 4999664	608	0.2	0.551378
13_7	7004884 - 7998970	580	0.19	0.598997
1_183	183006281 - 183999208	415	0.19	0.461153
21_5	5001208 - 5999307	991	0.19	0.684211
11_16	16000965 - 16999456	594	0.19	0.553885
1_177	177000356 - 177998600	399	0.19	0.403509
15_9	9002743 - 9999015	639	0.19	0.533835
25_1	1000131 - 1987495	591	0.19	0.531328
24_2	2000563 - 2999102	810	0.19	0.636591
17_8	8000497 - 8999248	704	0.19	0.586466
1_31	31003556 - 31999153	373	0.18	0.428571
1_184	184000347 - 184994789	337	0.18	0.385965
12_17	17003923 - 17999819	555	0.18	0.538847
1_185	185000255 - 185998748	389	0.18	0.461153
17_3	3000636 - 3999541	683	0.18	0.596491
26_1	1000350 - 1999197	605	0.17	0.513784
11_13	13001093 - 13999472	467	0.17	0.501253
24_1	1000070 - 1999963	814	0.17	0.674185
10_11	11001040 - 11998191	647	0.17	0.538847
1_179	179001074 - 179999169	411	0.17	0.380952
9_16	16001716 - 16999606	626	0.17	0.591479
20_8	8001318 - 8999959	514	0.16	0.548872
12_19	19003142 - 19922740	431	0.16	0.401002
17_7	7000143 - 7999150	683	0.16	0.566416
19_9	9001097 - 9972338	316	0.16	0.370927
17_9	9004537 - 9995593	456	0.16	0.503759
15_2	2000804 - 2999282	570	0.16	0.501253
3_6	6000022 - 6997376	375	0.16	0.438596
17_6	6000570 - 6998184	678	0.16	0.616541
19_3	3003165 - 3999383	718	0.16	0.586466
11_15	15000155 - 15999835	608	0.16	0.518797
12_18	18002476 - 18999471	551	0.16	0.473684
8_23	23003003 - 23999911	497	0.16	0.496241
18_4	4001669 - 4999445	643	0.15	0.558897
23_1	1001570 - 1999878	822	0.15	0.64411
12_13	13004985 - 13998096	489	0.15	0.511278
24_3	3000158 - 3999180	864	0.15	0.601504
27_2	2000333 - 2998886	1058	0.15	0.679198
26_2	2000388 - 2999606	822	0.15	0.629073
1_180	180001982 - 180998995	477	0.15	0.458647
28_3	3000142 - 3988940	621	0.15	0.578947
4_48	48001582 - 48999624	341	0.15	0.388471
28_2	2008625 - 2999362	659	0.14	0.573935
4_49	49001697 - 49998108	329	0.14	0.383459
28_1	1001634 - 1996248	560	0.14	0.52381
11_7	7000304 - 7998782	545	0.14	0.498747
28_0	23942 - 999295	829	0.14	0.619048
20_5	5000651 - 5999452	524	0.14	0.47619
6_0	517174 - 999781	210	0.14	0.343358
9_17	17001007 - 17999967	600	0.14	0.508772
11_6	6000357 - 6999911	530	0.14	0.486216
1_22	22001940 - 22996000	412	0.14	0.421053
3_96	96002115 - 96996738	408	0.13	0.37594
14_5	5000251 - 5998676	649	0.13	0.541353
19_7	7003296 - 7998127	595	0.13	0.508772
1_102	102004903 - 102999615	401	0.13	0.390977
11_14	14001094 - 14996123	506	0.13	0.483709
5_57	57002474 - 57999018	396	0.13	0.448622
13_1	1002151 - 1999797	256	0.13	0.353383
1_28	28003314 - 28997304	340	0.13	0.363409
18_1	1000133 - 1868661	601	0.13	0.578947
1_35	35002005 - 35998816	358	0.13	0.388471
17_4	4000959 - 4998341	724	0.13	0.548872
8_22	22002669 - 22999947	492	0.13	0.461153
20_12	12000087 - 12998691	562	0.13	0.531328
8_27	27000706 - 27999759	529	0.13	0.466165
15_10	10001717 - 10999147	577	0.13	0.491228
23_0	8243 - 999433	781	0.13	0.621554
4_52	52000121 - 52999436	357	0.13	0.388471
7_30	30001345 - 30998258	519	0.13	0.498747
1_43	43003391 - 43997742	350	0.13	0.370927
8_25	25000224 - 25997677	435	0.12	0.383459
3_95	95002461 - 95999172	404	0.12	0.383459
6_4	4003421 - 4995203	462	0.12	0.458647
15_6	6000311 - 6999944	511	0.12	0.483709
5_56	56001042 - 56997472	373	0.12	0.418546
4_23	23000910 - 23999910	338	0.12	0.35589
2_131	131005729 - 131999754	318	0.12	0.358396
3_90	90006584 - 90992375	295	0.12	0.350877
18_0	52516 - 996797	454	0.12	0.401002
1_39	39000098 - 39997444	352	0.12	0.373434
1_36	36002323 - 36996568	334	0.12	0.360902
18_6	6000481 - 6999386	791	0.12	0.581454
11_11	11001215 - 11999242	508	0.12	0.43609
1_176	176004507 - 176998456	402	0.12	0.393484
1_106	106001479 - 106999692	433	0.12	0.418546
2_57	57004499 - 57994157	305	0.12	0.358396
2_135	135000313 - 135950768	313	0.12	0.345865
2_58	58002253 - 58998616	317	0.12	0.348371
1_33	33001775 - 33998234	417	0.12	0.45614
21_4	4001279 - 4998314	873	0.11	0.66416
24_5	5000804 - 5999010	763	0.11	0.58396
20_1	1006067 - 1996832	412	0.11	0.39599
13_15	15001512 - 15998451	482	0.11	0.441103
1_101	101022830 - 101993781	350	0.11	0.323308
10_19	19001184 - 19998197	688	0.11	0.506266
12_15	15003442 - 15999915	570	0.11	0.488722
15_8	8001139 - 8999979	617	0.11	0.52381
2_117	117000983 - 117995914	332	0.11	0.363409
8_3	3003767 - 3998456	416	0.11	0.406015
4_22	22003900 - 22989145	330	0.11	0.33584
4_40	40001790 - 40998594	383	0.11	0.403509
17_10	10000343 - 10940517	416	0.11	0.461153
13_4	4006314 - 4996964	447	0.11	0.423559
26_3	3000141 - 3999454	990	0.11	0.666667
13_3	3002617 - 3998616	465	0.11	0.408521
3_31	31000133 - 31998824	434	0.11	0.401002
20_7	7000004 - 7998579	499	0.11	0.481203
21_2	2000258 - 2999039	896	0.11	0.629073
11_17	17000223 - 17997723	497	0.11	0.458647
1_107	107000175 - 107998418	465	0.11	0.37594
1_38	38002174 - 38998289	417	0.11	0.471178
17_2	2000249 - 2999617	607	0.11	0.513784
9_21	21000594 - 21998754	621	0.11	0.558897
20_10	10009222 - 10998439	403	0.11	0.418546
3_9	9000982 - 9999622	376	0.11	0.37594
1_91	91001335 - 91998027	372	0.11	0.353383
10_18	18002849 - 18999247	734	0.11	0.546366
24_4	4001256 - 4993752	824	0.1	0.578947
10_13	13000454 - 13999140	692	0.1	0.548872
24_0	7891 - 999191	703	0.1	0.60401
28_4	4004758 - 4964406	629	0.1	0.556391
3_8	8003076 - 8999273	361	0.1	0.333333
21_6	6001123 - 6815670	566	0.1	0.491228
15_3	3002321 - 3995337	535	0.1	0.466165
3_5	5001208 - 5999092	323	0.1	0.338346
15_7	7002111 - 7999932	592	0.1	0.473684
1_82	82001576 - 82993071	376	0.1	0.393484
14_8	8000346 - 8998930	616	0.1	0.541353
4_67	67001751 - 67993309	332	0.1	0.330827
20_11	11000711 - 11996443	609	0.1	0.493734
22_3	3000446 - 3999542	539	0.1	0.451128
1_45	45001631 - 45998217	393	0.1	0.401002
10_15	15000035 - 15998420	608	0.1	0.463659
22_2	2002531 - 2999963	366	0.1	0.358396
10_12	12002551 - 12999755	691	0.1	0.571429
18_2	2033439 - 2999727	578	0.1	0.506266
4_43	43001322 - 43998491	421	0.1	0.370927
12_14	14000037 - 14999568	524	0.1	0.511278
2_130	130000481 - 130998287	276	0.1	0.298246
19_2	2000430 - 2996897	571	0.1	0.466165
8_24	24000565 - 24998083	476	0.1	0.426065
1_188	188000118 - 188998231	390	0.1	0.350877
6_33	33001669 - 33997231	485	0.1	0.441103
9_14	14001725 - 14997194	489	0.09	0.448622
19_1	1000224 - 1999134	705	0.09	0.521303
27_3	3000222 - 3996811	820	0.09	0.596491
12_6	6000683 - 6997857	589	0.09	0.486216
11_9	9000127 - 9997375	540	0.09	0.463659
1_150	150001985 - 150991782	355	0.09	0.393484
14_4	4001151 - 4999941	549	0.09	0.468672
1_108	108001430 - 108998468	437	0.09	0.370927
10_6	6000563 - 6999012	674	0.09	0.503759
26_4	4000215 - 4999719	706	0.09	0.566416
6_23	23001607 - 23997684	461	0.09	0.438596
12_10	10003317 - 10998376	470	0.09	0.431078
7_25	25001370 - 25999993	389	0.09	0.411028
22_1	1001183 - 1997368	500	0.09	0.458647
2_114	114004113 - 114995221	252	0.09	0.278196
6_18	18005021 - 18998825	428	0.09	0.380952
12_8	8001126 - 8998440	603	0.09	0.483709
10_4	4000118 - 4998068	734	0.09	0.561404
7_0	35414 - 997983	356	0.09	0.340852
7_29	29003303 - 29998961	476	0.09	0.428571
13_13	13000987 - 13998680	431	0.09	0.393484
14_3	3001973 - 3999889	587	0.09	0.483709
3_79	79003213 - 79999932	348	0.09	0.353383
3_91	91001655 - 91999970	368	0.09	0.353383
5_35	35003021 - 35995637	337	0.09	0.295739
6_27	27000325 - 27999574	491	0.09	0.45614
16_0	24857 - 606273	237	0.09	0.278196
4_39	39000705 - 39999666	327	0.09	0.295739
20_9	9002657 - 9990270	459	0.09	0.43609
3_82	82000697 - 82994029	346	0.09	0.333333
4_34	34001177 - 34999560	395	0.09	0.343358
19_6	6000751 - 6999373	602	0.09	0.466165
3_92	92000582 - 92999701	405	0.09	0.408521
6_20	20013603 - 20996644	469	0.09	0.418546
8_7	7004059 - 7999901	496	0.09	0.433584
6_22	22000121 - 22996061	395	0.09	0.378446
3_24	24003566 - 24996970	352	0.09	0.323308
11_1	1005255 - 1998079	374	0.09	0.368421
4_74	74001668 - 74999379	281	0.09	0.313283
4_69	69000658 - 69993865	367	0.09	0.370927
20_13	13000029 - 13995584	361	0.09	0.385965
12_7	7000142 - 7997857	618	0.09	0.473684
10_14	14002632 - 14998393	604	0.09	0.513784
15_1	1002290 - 1998062	644	0.09	0.541353
23_4	4000469 - 4998691	763	0.08	0.556391
1_34	34000181 - 34997356	428	0.08	0.390977
8_6	6001191 - 6999562	452	0.08	0.39599
5_25	25000385 - 25999154	384	0.08	0.363409
4_54	54004324 - 54999299	319	0.08	0.358396
1_79	79001243 - 79999317	397	0.08	0.35589
4_84	84004502 - 84998320	388	0.08	0.408521
1_92	92001660 - 92999699	386	0.08	0.383459
3_28	28001025 - 28989713	342	0.08	0.353383
17_5	5000149 - 5999595	541	0.08	0.486216
1_40	40001170 - 40997376	336	0.08	0.35589
14_9	9000607 - 9998826	703	0.08	0.531328
2_49	49000825 - 49995902	314	0.08	0.310777
4_55	55060435 - 55998049	283	0.08	0.323308
3_102	102001974 - 102999526	391	0.08	0.383459
3_61	61002343 - 61995869	277	0.08	0.315789
10_10	10000956 - 10997525	669	0.08	0.536341
1_71	71000214 - 71999883	380	0.08	0.370927
9_18	18001040 - 18998622	587	0.08	0.498747
5_51	51000232 - 51999633	451	0.08	0.358396
13_12	12000451 - 12999639	468	0.08	0.441103
9_15	15000216 - 15999852	509	0.08	0.443609
4_61	61001499 - 61994567	393	0.08	0.383459
10_8	8002511 - 8999576	683	0.08	0.508772
4_45	45003114 - 45998700	363	0.08	0.390977
2_132	132002106 - 132993039	301	0.08	0.283208
1_52	52000127 - 52998004	387	0.08	0.348371
3_35	35001332 - 35993013	327	0.08	0.358396
3_78	78012352 - 78999327	343	0.08	0.325815
19_0	8216 - 997881	527	0.08	0.478697
1_0	12116 - 997412	309	0.08	0.340852
11_4	4001030 - 4998715	499	0.08	0.39599
3_7	7002535 - 7998141	398	0.08	0.365915
1_90	90000293 - 90996208	355	0.08	0.37594
3_81	81002477 - 81997801	398	0.08	0.408521
1_37	37005757 - 37996887	377	0.08	0.421053
3_44	44001824 - 44999285	397	0.08	0.37594
18_10	10000907 - 10987050	411	0.08	0.431078
23_3	3000994 - 3999610	782	0.08	0.573935
2_138	138001606 - 138999926	365	0.08	0.358396
10_16	16001397 - 16999678	623	0.08	0.483709
9_4	4000836 - 4999336	516	0.08	0.438596
14_6	6001464 - 6998468	583	0.08	0.491228
21_1	1001186 - 1999733	877	0.08	0.626566
6_26	26001701 - 26998783	517	0.08	0.458647
12_12	12001263 - 12996489	472	0.08	0.380952
3_65	65001841 - 65996806	327	0.08	0.333333
2_59	59001048 - 59997211	291	0.08	0.300752
5_41	41000480 - 41998371	369	0.08	0.35589
2_99	99005572 - 99999029	370	0.08	0.348371
4_62	62008497 - 62997901	357	0.08	0.343358
5_10	10003219 - 10999184	400	0.08	0.373434
4_57	57012689 - 57999232	310	0.08	0.318296
9_20	20000672 - 20996719	540	0.08	0.463659
3_30	30000897 - 30993376	365	0.08	0.37594
4_46	46000232 - 46999868	411	0.08	0.411028
10_3	3001439 - 3999639	736	0.08	0.531328
1_94	94002604 - 94997391	294	0.08	0.303258
9_22	22001116 - 22998001	579	0.08	0.441103
7_26	26001902 - 26998534	473	0.08	0.438596
4_60	60000075 - 60998203	423	0.08	0.390977
1_105	105000541 - 105997476	383	0.08	0.365915
6_14	14006828 - 14999572	448	0.08	0.380952
3_48	48004423 - 48999018	423	0.08	0.428571
5_36	36007279 - 36999672	368	0.07	0.340852
3_15	15001798 - 15999193	398	0.07	0.388471
2_120	120000142 - 120994670	269	0.07	0.305764
1_138	138002601 - 138999541	363	0.07	0.350877
13_8	8000885 - 8998322	444	0.07	0.41604
3_63	63015613 - 63997299	314	0.07	0.315789
2_33	33002170 - 33998866	321	0.07	0.308271
5_43	43001408 - 43998506	421	0.07	0.406015
14_11	11000915 - 11999159	616	0.07	0.488722
9_13	13000454 - 13998539	452	0.07	0.390977
12_9	9002759 - 9998218	484	0.07	0.403509
10_17	17001414 - 17999778	676	0.07	0.511278
4_37	37004104 - 37995028	373	0.07	0.345865
9_9	9000575 - 9998398	617	0.07	0.45614
20_3	3001105 - 3997580	483	0.07	0.398496
1_187	187000380 - 187999263	376	0.07	0.358396
1_103	103001077 - 103999481	373	0.07	0.383459
1_30	30001634 - 30998321	424	0.07	0.431078
6_13	13000859 - 13998969	407	0.07	0.37594
6_6	6001033 - 6991395	332	0.07	0.350877
6_34	34000326 - 34999419	432	0.07	0.39599
5_44	44001572 - 44999656	405	0.07	0.406015
2_137	137014038 - 137998431	329	0.07	0.343358
1_23	23001712 - 23998010	383	0.07	0.370927
8_28	28001005 - 28999995	487	0.07	0.446115
1_135	135001743 - 135998284	432	0.07	0.380952
8_14	14000656 - 14999112	396	0.07	0.363409
2_64	64002255 - 64995504	307	0.07	0.313283
14_1	1002891 - 1999306	653	0.07	0.526316
3_67	67000802 - 67999348	433	0.07	0.383459
13_16	16002637 - 16998078	488	0.07	0.41604
9_6	6004577 - 6998596	486	0.07	0.41604
3_47	47001081 - 47998316	425	0.07	0.363409
3_29	29025817 - 29999617	318	0.07	0.318296
14_2	2000438 - 2999263	629	0.07	0.511278
1_65	65000069 - 65997098	415	0.07	0.385965
6_8	8002588 - 8999337	511	0.07	0.45614
13_14	14001745 - 14996106	424	0.07	0.390977
1_32	32004848 - 32998795	281	0.07	0.310777
2_75	75000894 - 75999500	259	0.07	0.225564
1_104	104001018 - 104917298	401	0.07	0.343358
5_34	34003454 - 34981535	326	0.07	0.333333
4_68	68001472 - 68996029	359	0.07	0.353383
4_44	44003572 - 44996222	331	0.07	0.365915
3_60	60011440 - 60999555	340	0.07	0.340852
1_134	134001864 - 134997284	402	0.07	0.385965
4_58	58004781 - 58996848	389	0.07	0.333333
9_11	11002495 - 11998979	492	0.07	0.438596
9_10	10001054 - 10999916	523	0.07	0.453634
1_80	80001060 - 80995276	369	0.07	0.353383
9_7	7005445 - 7998866	493	0.07	0.431078
5_24	24000730 - 24999191	395	0.07	0.37594
3_17	17000437 - 17997664	371	0.07	0.370927
1_122	122000993 - 122995823	432	0.07	0.431078
11_18	18001466 - 18994696	411	0.07	0.380952
7_24	24000573 - 24999666	425	0.07	0.378446
27_1	1012090 - 1999479	745	0.07	0.516291
12_16	16001584 - 16999550	431	0.07	0.398496
9_12	12001048 - 12997791	493	0.07	0.403509
1_146	146007409 - 146999886	470	0.07	0.41604
6_11	11001860 - 11998094	416	0.07	0.370927
4_21	21001741 - 21999067	334	0.07	0.350877
3_32	32001408 - 32997998	316	0.07	0.328321
1_48	48001833 - 48999249	404	0.07	0.378446
1_128	128002385 - 128997272	366	0.07	0.350877
1_156	156000416 - 156999493	376	0.07	0.360902
7_16	16000378 - 16998577	428	0.07	0.370927
7_17	17000545 - 17999298	366	0.07	0.353383
21_3	3001322 - 3998996	772	0.07	0.60401
5_54	54001090 - 54995952	422	0.07	0.408521
13_11	11007183 - 11999395	482	0.07	0.418546
7_22	22000044 - 22997682	391	0.07	0.368421
14_10	10000304 - 10999961	652	0.07	0.483709
4_15	15000769 - 15999159	360	0.07	0.313283
3_34	34001105 - 34996929	300	0.07	0.320802
9_5	5000912 - 5998634	485	0.07	0.45614
6_31	31001205 - 31998155	477	0.07	0.413534
9_1	1000417 - 1999765	564	0.07	0.486216
14_7	7000562 - 7997901	615	0.07	0.45614
1_120	120003806 - 120994248	407	0.07	0.37594
1_155	155000884 - 155998399	429	0.07	0.446115
1_129	129001445 - 129999031	385	0.07	0.350877
3_49	49003295 - 49998677	366	0.07	0.325815
7_23	23001680 - 23998332	419	0.07	0.378446
4_63	63002352 - 63999612	354	0.07	0.318296
10_1	1000852 - 1996855	626	0.07	0.45614
2_19	19000039 - 19999423	339	0.07	0.323308
1_174	174003948 - 174999542	374	0.07	0.358396
7_31	31000070 - 31996005	490	0.07	0.438596
6_5	5000233 - 5997582	410	0.06	0.313283
3_108	108000266 - 108999411	390	0.06	0.358396
3_107	107000792 - 107998878	438	0.06	0.353383
11_5	5000641 - 5998062	499	0.06	0.421053
8_17	17001478 - 17999858	450	0.06	0.398496
1_121	121004601 - 121998086	385	0.06	0.421053
11_10	10000131 - 10994410	436	0.06	0.403509
1_49	49002896 - 49997561	414	0.06	0.37594
20_0	47223 - 998687	307	0.06	0.315789
13_9	9001252 - 9997149	513	0.06	0.448622
5_17	17004254 - 17999180	372	0.06	0.378446
9_23	23001311 - 23999904	496	0.06	0.438596
1_167	167001200 - 167998892	358	0.06	0.313283
1_96	96002954 - 96999948	329	0.06	0.305764
6_21	21000789 - 21999640	460	0.06	0.360902
7_27	27000472 - 27998248	478	0.06	0.43609
23_2	2003312 - 2997170	690	0.06	0.508772
2_112	112005094 - 112995482	317	0.06	0.290727
6_28	28003701 - 28999724	490	0.06	0.428571
4_59	59000129 - 59996697	390	0.06	0.348371
8_8	8001874 - 8998934	352	0.06	0.323308
1_68	68001891 - 68994689	367	0.06	0.353383
3_101	101002649 - 101998645	406	0.06	0.360902
1_81	81008377 - 81994832	355	0.06	0.365915
5_14	14002615 - 14989658	386	0.06	0.353383
4_83	83002589 - 83997289	321	0.06	0.303258
9_8	8000477 - 8995857	531	0.06	0.406015
7_1	1000656 - 1999224	496	0.06	0.421053
7_14	14001818 - 14996520	432	0.06	0.368421
3_87	87002060 - 87998702	408	0.06	0.406015
9_3	3000364 - 3998841	537	0.06	0.446115
2_56	56009150 - 56999730	306	0.06	0.273183
1_110	110000211 - 110997312	441	0.06	0.431078
4_64	64006402 - 64999734	396	0.06	0.363409
14_12	12001625 - 12990825	486	0.06	0.373434
8_21	21004762 - 21999013	480	0.06	0.426065
4_17	17003745 - 17997977	323	0.06	0.35589
3_33	33001857 - 33998952	416	0.06	0.370927
11_19	19001109 - 19997265	394	0.06	0.385965
1_151	151003778 - 151999805	304	0.06	0.350877
7_13	13000932 - 13996021	440	0.06	0.401002
10_7	7000336 - 7999659	561	0.06	0.411028
4_85	85008137 - 85998919	405	0.06	0.388471
5_12	12001614 - 12993860	325	0.06	0.330827
4_89	89007137 - 89997729	353	0.06	0.303258
15_11	11000837 - 11999795	473	0.06	0.431078
14_14	14000126 - 14990913	596	0.06	0.463659
3_97	97000550 - 97996833	385	0.06	0.343358
2_63	63004924 - 63995650	285	0.06	0.320802
5_40	40000042 - 40999047	363	0.06	0.358396
14_13	13001684 - 13996367	559	0.06	0.43609
9_19	19000810 - 19999306	544	0.06	0.390977
2_20	20005073 - 20997718	334	0.06	0.305764
12_2	2000396 - 2990042	414	0.06	0.411028
4_78	78000541 - 78997657	297	0.06	0.24812
8_2	2001448 - 2997611	340	0.06	0.325815
6_19	19001309 - 19951255	439	0.06	0.385965
25_0	5825 - 999786	283	0.06	0.308271
1_17	17000892 - 17999746	341	0.06	0.340852
12_3	3000599 - 3998803	489	0.06	0.433584
3_14	14005101 - 14999520	357	0.06	0.358396
17_1	1000299 - 1993540	591	0.06	0.45614
2_34	34001756 - 34996555	365	0.06	0.305764
11_2	2000809 - 2742622	280	0.06	0.265664
5_9	9000305 - 9998051	417	0.06	0.398496
7_3	3000684 - 3996728	415	0.06	0.385965
6_12	12001632 - 12998278	397	0.06	0.370927
1_16	16002529 - 16994858	377	0.06	0.37594
2_18	18000346 - 18999782	332	0.06	0.328321
7_18	18012175 - 18998345	319	0.06	0.323308
5_37	37001174 - 37997805	422	0.06	0.39599
3_64	64001501 - 64997995	290	0.06	0.303258
1_42	42015780 - 42999329	308	0.06	0.270677
5_15	15000770 - 15998814	391	0.06	0.320802
1_164	164002665 - 164999798	312	0.06	0.285714
2_69	69000098 - 69999390	331	0.06	0.323308
6_7	7004604 - 7998987	336	0.06	0.365915
2_142	142006321 - 142999715	292	0.06	0.308271
1_154	154000670 - 154998176	371	0.06	0.365915
4_35	35004761 - 35999840	377	0.06	0.340852
1_24	24001443 - 24994263	283	0.06	0.328321
12_5	5000340 - 5999121	581	0.06	0.448622
1_193	193000093 - 193998457	413	0.06	0.348371
6_10	10002987 - 10998696	454	0.06	0.370927
5_33	33000920 - 33997548	309	0.06	0.308271
1_109	109000932 - 109996559	411	0.06	0.343358
6_24	24001009 - 24999742	455	0.06	0.401002
20_4	4000143 - 4999255	505	0.06	0.446115
8_1	1002608 - 1999902	366	0.06	0.35589
1_70	70004794 - 70995519	387	0.06	0.365915
8_16	16004081 - 16999309	464	0.06	0.370927
2_65	65002987 - 65999518	302	0.06	0.328321
1_145	145000054 - 145998774	406	0.06	0.318296
3_25	25000983 - 25997361	364	0.06	0.338346
3_80	80000782 - 80997934	368	0.06	0.363409
4_33	33001303 - 33999667	384	0.06	0.401002
3_26	26000884 - 26999094	366	0.06	0.378446
3_38	38003347 - 38995535	344	0.06	0.368421
4_65	65002564 - 65994815	382	0.06	0.35589
1_149	149006960 - 149996423	321	0.06	0.325815
1_147	147006549 - 147995898	326	0.06	0.330827
8_12	12001823 - 12998346	329	0.06	0.343358
5_21	21002410 - 21994735	366	0.06	0.35589
5_16	16000805 - 16998250	378	0.06	0.365915
3_88	88001088 - 88995205	336	0.06	0.33584
8_20	20004100 - 20998394	408	0.06	0.37594
1_98	98002972 - 98999843	331	0.06	0.330827
1_153	153001383 - 153996178	407	0.06	0.380952
5_26	26000520 - 26995578	359	0.06	0.295739
1_29	29001510 - 29999595	353	0.06	0.333333
10_5	5000352 - 5998442	661	0.06	0.488722
1_56	56000162 - 56998456	411	0.06	0.343358
4_42	42002595 - 42997484	376	0.06	0.368421
2_77	77000552 - 77999113	315	0.06	0.293233
20_6	6003648 - 6997363	587	0.06	0.418546
2_42	42007964 - 42998628	328	0.06	0.283208
2_48	48002673 - 48999819	307	0.06	0.278196
7_33	33000290 - 33999284	396	0.06	0.338346
4_12	12002721 - 12999550	366	0.06	0.350877
1_175	175003078 - 175996880	405	0.06	0.411028
10_2	2000167 - 2999942	597	0.06	0.493734
1_88	88000796 - 88998272	304	0.06	0.323308
4_66	66005172 - 66998777	406	0.06	0.368421
5_29	29001834 - 29998109	355	0.06	0.325815
2_7	7000241 - 7998001	334	0.06	0.308271
6_16	16010813 - 16995254	393	0.06	0.33584
1_47	47000356 - 47999987	428	0.06	0.345865
1_62	62000024 - 62998063	356	0.06	0.323308
3_19	19002818 - 19995136	358	0.06	0.315789
2_45	45009480 - 45999159	319	0.06	0.293233
5_46	46000853 - 46999912	385	0.06	0.340852
2_36	36000394 - 36993589	337	0.06	0.330827
2_92	92000457 - 92998761	321	0.06	0.303258
3_62	62007476 - 62995422	276	0.05	0.265664
7_12	12000277 - 12998804	436	0.05	0.403509
2_84	84002075 - 84999415	333	0.05	0.345865
3_27	27014930 - 27997762	340	0.05	0.328321
5_48	48000731 - 48995453	372	0.05	0.358396
2_90	90003701 - 90999856	362	0.05	0.345865
3_50	50003330 - 50995571	420	0.05	0.340852
3_18	18000047 - 18998324	381	0.05	0.350877
3_13	13003454 - 13999985	348	0.05	0.320802
3_40	40001049 - 40999517	384	0.05	0.360902
8_5	5000864 - 5996532	375	0.05	0.350877
5_38	38000437 - 38996916	376	0.05	0.35589
8_18	18000034 - 18999028	416	0.05	0.353383
3_53	53000640 - 53994642	308	0.05	0.288221
3_75	75003293 - 75999748	402	0.05	0.360902
3_22	22001404 - 22998440	322	0.05	0.343358
4_51	51000243 - 51999782	256	0.05	0.253133
3_58	58004742 - 58998514	375	0.05	0.318296
3_106	106005694 - 106997009	380	0.05	0.343358
2_108	108000662 - 108991091	319	0.05	0.323308
1_63	63001124 - 63995624	376	0.05	0.33584
27_4	4108329 - 4999960	489	0.05	0.383459
4_36	36003578 - 36998535	371	0.05	0.370927
3_103	103005146 - 103999969	366	0.05	0.328321
21_0	13225 - 996087	573	0.05	0.466165
6_9	9000091 - 9999004	483	0.05	0.406015
1_83	83003713 - 83996167	382	0.05	0.365915
15_12	12000000 - 12719992	283	0.05	0.293233
2_17	17003025 - 17998177	335	0.05	0.35589
7_20	20004771 - 20999643	432	0.05	0.383459
1_124	124001748 - 124996146	370	0.05	0.33584
5_53	53001414 - 53997021	416	0.05	0.338346
2_83	83001834 - 83995858	262	0.05	0.255639
2_40	40007952 - 40999399	330	0.05	0.320802
3_21	21006614 - 21996787	376	0.05	0.333333
4_76	76001189 - 76999095	308	0.05	0.273183
3_4	4001862 - 4998769	357	0.05	0.320802
2_110	110000921 - 110993886	311	0.05	0.33584
1_189	189002387 - 189999804	437	0.05	0.406015
4_24	24002357 - 24996950	320	0.05	0.348371
5_22	22000062 - 22995297	329	0.05	0.35589
4_32	32003023 - 32999605	346	0.05	0.343358
12_11	11001448 - 11998408	455	0.05	0.378446
7_10	10002707 - 10995068	453	0.05	0.363409
3_109	109000563 - 109997943	423	0.05	0.365915
7_21	21003096 - 21997736	448	0.05	0.35589
1_158	158000773 - 158998005	367	0.05	0.41604
1_144	144000086 - 144999110	426	0.05	0.398496
4_11	11002130 - 11992611	311	0.05	0.303258
1_11	11000279 - 11999313	371	0.05	0.39599
8_4	4001015 - 4992901	383	0.05	0.343358
8_13	13001030 - 13999975	373	0.05	0.345865
3_59	59001007 - 59998508	380	0.05	0.403509
7_28	28002821 - 28998425	472	0.05	0.388471
1_69	69000881 - 69998681	371	0.05	0.325815
2_128	128000191 - 128995428	270	0.05	0.260652
2_37	37019018 - 37992884	291	0.05	0.303258
1_20	20003201 - 20999694	366	0.05	0.385965
6_17	17010826 - 17997278	414	0.05	0.373434
6_29	29001552 - 29999994	515	0.05	0.385965
10_9	9001929 - 9999999	518	0.05	0.448622
4_88	88006320 - 88998944	318	0.05	0.285714
2_27	27004477 - 27992309	316	0.05	0.308271
2_60	60003525 - 60996514	294	0.05	0.275689
1_152	152000904 - 152996463	341	0.05	0.348371
1_111	111001733 - 111999862	401	0.05	0.365915
5_11	11002607 - 11992136	350	0.05	0.350877
1_162	162002042 - 162999938	390	0.05	0.33584
1_77	77001265 - 77997858	328	0.05	0.328321
7_35	35001761 - 35996723	386	0.05	0.345865
2_9	9007009 - 9990590	306	0.05	0.283208
1_21	21007210 - 21998931	384	0.05	0.323308
3_76	76001617 - 76997592	393	0.05	0.350877
2_68	68002388 - 68997358	317	0.05	0.295739
4_73	73002356 - 73993683	284	0.05	0.293233
1_171	171000120 - 171999874	407	0.05	0.338346
2_76	76004277 - 76994414	352	0.05	0.288221
1_85	85000672 - 85998899	341	0.05	0.318296
2_41	41001878 - 41999433	310	0.05	0.285714
4_25	25001584 - 25998172	351	0.05	0.305764
1_137	137000784 - 137999605	350	0.05	0.33584
1_165	165000717 - 165999445	400	0.05	0.373434
3_98	98001604 - 98998990	335	0.05	0.285714
1_93	93005509 - 93991264	284	0.05	0.265664
4_29	29000748 - 29997606	349	0.05	0.330827
2_98	98001528 - 98998465	365	0.05	0.310777
2_100	100001014 - 100997520	287	0.05	0.303258
1_123	123017476 - 123999385	338	0.05	0.305764
5_18	18005281 - 18986761	372	0.05	0.315789
1_130	130001965 - 130998727	398	0.05	0.315789
5_28	28003041 - 28996407	364	0.05	0.323308
13_17	17000131 - 17998760	396	0.05	0.360902
5_42	42004473 - 42998677	370	0.05	0.338346
3_46	46000857 - 46997571	377	0.05	0.35589
3_3	3006344 - 3999518	342	0.05	0.340852
5_58	58001133 - 58996253	390	0.05	0.363409
2_30	30004050 - 30999519	315	0.05	0.305764
3_54	54005855 - 54998896	377	0.05	0.295739
2_141	141004918 - 141992858	307	0.05	0.328321
1_131	131002927 - 131997291	402	0.05	0.390977
4_14	14018706 - 14994223	329	0.05	0.300752
3_45	45000626 - 45998872	421	0.05	0.393484
2_113	113001416 - 113997457	276	0.05	0.300752
1_99	99003283 - 99999595	369	0.05	0.37594
5_52	52001366 - 52997823	401	0.05	0.360902
2_5	5000041 - 5998850	290	0.05	0.24812
1_46	46003333 - 46999340	337	0.05	0.283208
1_57	57000875 - 57997976	405	0.05	0.398496
9_2	2004955 - 2998908	524	0.05	0.441103
3_10	10001439 - 10998548	332	0.05	0.310777
3_52	52002322 - 52995441	349	0.05	0.328321
1_170	170002808 - 170999129	446	0.05	0.353383
12_0	81184 - 998917	381	0.05	0.303258
3_77	77003653 - 77983389	372	0.05	0.325815
7_9	9002144 - 9999479	429	0.05	0.370927
4_82	82000896 - 82995064	352	0.05	0.333333
4_28	28001305 - 28996074	306	0.05	0.298246
6_32	32001747 - 32999910	457	0.05	0.378446
1_6	6001226 - 6999769	306	0.05	0.318296
7_32	32001927 - 32989622	402	0.05	0.348371
14_0	50084 - 999797	413	0.05	0.323308
5_27	27000696 - 27998417	402	0.05	0.348371
2_54	54013767 - 54945833	211	0.05	0.240602
12_1	1007173 - 1999418	449	0.05	0.388471
11_0	62065 - 997948	443	0.05	0.348371
3_12	12226630 - 12995489	272	0.05	0.260652
5_59	59001285 - 59780211	281	0.05	0.290727
5_23	23001333 - 23999258	382	0.05	0.333333
2_86	86000058 - 86999114	264	0.05	0.273183
2_129	129000006 - 129996848	327	0.05	0.318296
1_190	190000382 - 190991860	384	0.05	0.315789
1_67	67000674 - 67991459	332	0.05	0.318296
1_136	136000792 - 136995746	400	0.05	0.388471
2_139	139007141 - 139999004	364	0.05	0.308271
3_43	43000579 - 43998113	372	0.05	0.328321
4_27	27000372 - 27994859	346	0.05	0.310777
2_101	101001617 - 101998789	351	0.05	0.303258
5_20	20000972 - 20998261	398	0.05	0.328321
1_53	53002697 - 53997943	282	0.05	0.273183
3_37	37001157 - 37999054	316	0.05	0.303258
6_25	25000919 - 25999547	487	0.05	0.421053
2_107	107004950 - 107995223	332	0.05	0.293233
2_31	31002183 - 31998250	301	0.05	0.26817
3_51	51000317 - 51998643	397	0.05	0.343358
5_8	8000498 - 8988758	398	0.05	0.350877
5_19	19001912 - 19998127	415	0.05	0.403509
5_45	45004270 - 45999760	398	0.05	0.343358
1_100	100003420 - 100988805	345	0.05	0.35589
1_166	166000511 - 166999195	418	0.05	0.35589
4_87	87021603 - 87993363	326	0.05	0.290727
3_56	56000993 - 56993621	393	0.05	0.338346
4_9	9001502 - 9999279	314	0.05	0.298246
1_60	60004355 - 60997051	368	0.05	0.338346
3_100	100001846 - 100998847	361	0.05	0.365915
1_95	95003483 - 95999506	336	0.05	0.353383
2_111	111000887 - 111988343	314	0.05	0.253133
1_78	78000783 - 78998024	349	0.05	0.310777
7_2	2000697 - 2998804	371	0.05	0.343358
4_71	71003851 - 71999395	330	0.05	0.310777
7_36	36000235 - 36898384	257	0.05	0.250627
2_66	66007682 - 66996183	317	0.05	0.278196
2_47	47000713 - 47999595	330	0.05	0.328321
1_89	89000395 - 89998645	368	0.05	0.323308
1_86	86005235 - 86998417	344	0.05	0.333333
2_4	4003961 - 4998859	328	0.05	0.308271
3_94	94002004 - 94998337	329	0.04	0.310777
3_66	66003911 - 66998344	381	0.04	0.333333
2_15	15003866 - 15995197	281	0.04	0.318296
3_105	105014226 - 105990941	362	0.04	0.340852
1_195	195003475 - 195995407	426	0.04	0.348371
3_83	83001169 - 83999534	325	0.04	0.313283
2_51	51000883 - 51998771	291	0.04	0.265664
2_26	26073012 - 26999450	252	0.04	0.240602
2_96	96002502 - 96996909	318	0.04	0.35589
2_134	134014144 - 134998549	248	0.04	0.258145
5_50	50007692 - 50995869	419	0.04	0.380952
1_133	133002233 - 133996605	433	0.04	0.365915
4_2	2000372 - 2997067	329	0.04	0.285714
2_87	87003814 - 87998891	258	0.04	0.238095
2_121	121136774 - 121997686	292	0.04	0.295739
2_16	16000151 - 16998562	336	0.04	0.315789
2_24	24000111 - 24998126	287	0.04	0.280702
1_3	3000135 - 3999701	269	0.04	0.245614
2_91	91002179 - 91999701	307	0.04	0.280702
13_10	10004731 - 10997692	359	0.04	0.320802
4_70	70000654 - 70999645	307	0.04	0.343358
2_146	146002741 - 146998902	328	0.04	0.300752
2_14	14000482 - 14999658	285	0.04	0.283208
1_126	126001632 - 126992757	296	0.04	0.270677
1_25	25059942 - 25998907	290	0.04	0.288221
8_9	9001532 - 9997375	369	0.04	0.343358
1_169	169001420 - 169999438	346	0.04	0.33584
1_84	84002231 - 84998851	437	0.04	0.426065
2_21	21000558 - 21901484	319	0.04	0.298246
1_125	125000073 - 125995962	352	0.04	0.358396
4_30	30000957 - 30999840	294	0.04	0.293233
1_112	112003431 - 112996260	403	0.04	0.330827
5_49	49000452 - 49999621	383	0.04	0.303258
1_50	50001205 - 50997980	360	0.04	0.300752
2_126	126002785 - 126997805	332	0.04	0.328321
2_23	23003810 - 23996304	341	0.04	0.300752
8_15	15001133 - 15993205	393	0.04	0.323308
1_10	10002413 - 10996591	348	0.04	0.300752
1_58	58000628 - 58998134	355	0.04	0.330827
5_55	55000427 - 55995825	335	0.04	0.313283
4_41	41001099 - 41997527	349	0.04	0.320802
2_102	102003739 - 102994576	343	0.04	0.320802
7_11	11000439 - 11998127	470	0.04	0.385965
1_51	51000434 - 51997357	352	0.04	0.300752
3_39	39000117 - 39997355	382	0.04	0.383459
2_85	85007540 - 85995608	286	0.04	0.250627
2_28	28002321 - 28997275	302	0.04	0.278196
2_67	67004838 - 67998225	315	0.04	0.278196
2_133	133002882 - 133998978	251	0.04	0.230576
1_168	168005668 - 168997872	318	0.04	0.315789
5_39	39000466 - 39998360	360	0.04	0.303258
3_20	20000278 - 20996400	335	0.04	0.325815
3_0	18591 - 993284	342	0.04	0.300752
20_2	2001696 - 2992559	474	0.04	0.365915
4_81	81001865 - 81998533	361	0.04	0.323308
8_29	29000182 - 29930152	297	0.04	0.253133
1_76	76002358 - 76997010	253	0.04	0.250627
3_42	42003790 - 42998346	379	0.04	0.340852
2_106	106002057 - 106999646	309	0.04	0.235589
2_62	62001908 - 62998786	307	0.04	0.26817
1_61	61000224 - 61998748	354	0.04	0.283208
1_87	87001768 - 87996864	292	0.04	0.278196
3_86	86000672 - 86998715	336	0.04	0.318296
5_1	1003775 - 1997460	381	0.04	0.318296
2_22	22138978 - 22996354	291	0.04	0.295739
2_46	46005192 - 46996287	363	0.04	0.353383
8_19	19004104 - 19988077	406	0.04	0.370927
3_11	11001927 - 11696784	254	0.04	0.255639
2_29	29004781 - 29996746	353	0.04	0.340852
2_8	8000839 - 8995192	323	0.04	0.333333
2_13	13003360 - 13998909	310	0.04	0.305764
2_35	35001389 - 35998533	290	0.04	0.283208
4_86	86004165 - 86969315	268	0.04	0.253133
3_93	93001659 - 93994973	346	0.04	0.303258
5_13	13000954 - 13999219	338	0.04	0.325815
5_30	30001461 - 30994841	367	0.04	0.293233
7_5	5002537 - 5999977	373	0.04	0.323308
2_124	124000776 - 124988511	276	0.04	0.288221
1_118	118001586 - 118991475	411	0.04	0.308271
1_139	139001905 - 139951166	336	0.04	0.298246
1_66	66000175 - 66999272	391	0.04	0.338346
3_1	1000324 - 1999234	279	0.04	0.280702
4_38	38000124 - 38997248	370	0.04	0.363409
1_5	5000780 - 5998429	404	0.04	0.426065
1_194	194000420 - 194998901	342	0.04	0.318296
2_55	55071820 - 55998457	254	0.04	0.225564
4_8	8003167 - 8999885	373	0.04	0.315789
2_0	22397 - 995408	229	0.04	0.220551
1_2	2000227 - 2999255	369	0.04	0.328321
2_3	3005807 - 3994287	292	0.04	0.263158
7_19	19003818 - 19997606	270	0.04	0.273183
1_41	41004327 - 41995642	256	0.04	0.265664
1_143	143002040 - 143996945	390	0.04	0.365915
2_127	127001901 - 127991942	281	0.04	0.253133
2_89	89003787 - 89999952	332	0.04	0.310777
1_172	172002886 - 172999969	384	0.04	0.300752
3_41	41003022 - 41996680	373	0.04	0.343358
2_81	81000547 - 81937220	246	0.04	0.255639
2_109	109004728 - 109998854	291	0.04	0.290727
12_4	4002400 - 4997551	546	0.04	0.380952
3_89	89000059 - 89994428	262	0.04	0.22807
1_18	18004499 - 18988390	328	0.04	0.323308
5_7	7003160 - 7989300	411	0.04	0.353383
2_122	122000094 - 122999883	283	0.04	0.265664
1_186	186004375 - 186995095	353	0.04	0.323308
2_10	10001868 - 10998597	303	0.04	0.275689
2_95	95000038 - 95993890	256	0.04	0.26817
4_10	10005906 - 10997575	334	0.04	0.315789
27_5	5000332 - 5620319	300	0.04	0.275689
2_79	79004511 - 79999675	256	0.04	0.285714
2_1	1000653 - 1991005	320	0.04	0.283208
2_104	104002020 - 104998000	302	0.04	0.270677
2_123	123000283 - 123994420	327	0.04	0.295739
1_19	19003354 - 19999353	323	0.04	0.26817
3_23	23000202 - 23998205	287	0.04	0.243108
1_119	119000766 - 119999736	371	0.04	0.300752
4_20	20004361 - 20999751	262	0.04	0.263158
1_13	13003777 - 13998667	323	0.04	0.298246
4_72	72005129 - 72990211	281	0.04	0.26817
3_16	16001747 - 16998514	349	0.04	0.325815
1_114	114003129 - 114999023	421	0.04	0.373434
5_5	5002083 - 5807130	262	0.04	0.283208
10_0	509881 - 999195	172	0.04	0.160401
15_0	24593 - 999898	441	0.04	0.426065
4_77	77003477 - 77998814	350	0.04	0.295739
3_110	110000758 - 110988894	385	0.04	0.340852
4_75	75004492 - 75992482	257	0.04	0.273183
1_14	14001980 - 14997821	328	0.04	0.308271
8_0	13672 - 999849	288	0.04	0.283208
7_15	15001757 - 15999688	406	0.04	0.298246
2_140	140001635 - 140995753	336	0.04	0.330827
1_59	59000685 - 59999797	368	0.04	0.325815
6_15	15000230 - 15982864	339	0.04	0.270677
6_30	30002827 - 30999133	423	0.04	0.353383
1_113	113006714 - 113979478	319	0.04	0.283208
2_73	73003968 - 73995869	233	0.04	0.210526
2_80	80003122 - 80997612	295	0.04	0.288221
1_192	192000815 - 192997114	362	0.04	0.308271
1_8	8002345 - 8999996	286	0.04	0.273183
4_79	79003361 - 79997634	321	0.04	0.295739
1_115	115001140 - 115999819	373	0.04	0.315789
7_4	4000581 - 4998023	408	0.03	0.345865
2_6	6003435 - 6996124	325	0.03	0.300752
4_1	1000448 - 1994713	287	0.03	0.260652
2_39	39001197 - 39999827	338	0.03	0.305764
2_103	103000257 - 103998205	301	0.03	0.295739
1_116	116024185 - 116998165	309	0.03	0.273183
2_38	38006720 - 38997725	329	0.03	0.290727
3_104	104001315 - 104982338	390	0.03	0.320802
1_12	12000455 - 12999010	384	0.03	0.320802
2_93	93006555 - 93999323	270	0.03	0.250627
3_36	36002067 - 36993287	317	0.03	0.303258
2_61	61003805 - 61992322	290	0.03	0.270677
7_34	34002563 - 34999921	411	0.03	0.380952
3_57	57002054 - 57998852	323	0.03	0.270677
2_97	97000549 - 97998490	359	0.03	0.333333
4_3	3005385 - 3999498	323	0.03	0.255639
1_132	132003945 - 132998333	394	0.03	0.345865
7_8	8003124 - 8998565	315	0.03	0.303258
3_85	85018373 - 85995742	191	0.03	0.203008
3_84	84002422 - 84998326	231	0.03	0.238095
4_80	80000362 - 80998793	339	0.03	0.300752
4_4	4003790 - 4994926	358	0.03	0.288221
3_72	72001647 - 72995643	330	0.03	0.308271
2_125	125000130 - 125996039	295	0.03	0.275689
3_68	68003106 - 68998202	354	0.03	0.290727
2_148	148001681 - 148995564	324	0.03	0.270677
4_90	90002208 - 90995527	365	0.03	0.323308
5_32	32001226 - 32997980	201	0.03	0.200501
1_173	173005650 - 173997072	328	0.03	0.293233
1_117	117006518 - 117999422	321	0.03	0.305764
4_18	18000247 - 18832896	234	0.03	0.258145
4_16	16001139 - 16998635	325	0.03	0.280702
3_2	2000032 - 2998867	242	0.03	0.245614
1_97	97001132 - 97998156	283	0.03	0.295739
5_31	31000460 - 31998709	245	0.03	0.263158
2_115	115004723 - 115999263	297	0.03	0.250627
1_191	191018395 - 191998530	322	0.03	0.275689
5_47	47003017 - 47999085	272	0.03	0.24812
1_157	157001857 - 157998434	308	0.03	0.308271
1_163	163002258 - 163997718	293	0.03	0.250627
5_0	29775 - 999985	298	0.03	0.258145
5_4	4001030 - 4998792	331	0.03	0.285714
1_4	4003871 - 4998207	316	0.03	0.343358
2_88	88000219 - 88998286	273	0.03	0.283208
1_1	1003228 - 1999125	304	0.03	0.253133
2_145	145001359 - 145998779	356	0.03	0.345865
2_105	105004198 - 105994945	244	0.03	0.240602
2_118	118000748 - 118995510	298	0.03	0.230576
3_99	99013878 - 99997219	291	0.03	0.26817
1_159	159003135 - 159994669	254	0.03	0.260652
4_31	31000353 - 31999341	297	0.03	0.238095
13_0	513195 - 999325	122	0.03	0.130326
3_55	55005401 - 55995615	354	0.03	0.280702
3_71	71001121 - 71998408	305	0.03	0.288221
4_13	13003575 - 13959155	295	0.03	0.275689
4_6	6001408 - 6999805	327	0.03	0.310777
1_64	64003650 - 64998812	347	0.03	0.303258
2_70	70002582 - 70995838	262	0.03	0.240602
1_15	15000413 - 15999960	345	0.03	0.298246
2_11	11003135 - 11998606	259	0.03	0.210526
2_72	72008029 - 72997698	316	0.03	0.240602
2_43	43000798 - 43998384	318	0.03	0.258145
7_6	6001174 - 6996364	327	0.03	0.243108
3_74	74001640 - 74999708	260	0.03	0.255639
2_74	74002335 - 74996653	274	0.03	0.263158
2_2	2001795 - 2999225	340	0.03	0.300752
2_78	78004001 - 78997018	282	0.03	0.255639
4_26	26001927 - 26998818	330	0.03	0.295739
1_7	7003440 - 7995739	346	0.03	0.278196
2_12	12037075 - 12999936	259	0.03	0.260652
2_116	116001330 - 116998389	274	0.03	0.220551
2_50	50001247 - 50998670	237	0.03	0.230576
2_147	147002303 - 147999277	249	0.03	0.270677
2_44	44000126 - 44997161	336	0.03	0.258145
1_9	9002852 - 9999448	320	0.03	0.275689
1_55	55003844 - 55996266	223	0.03	0.22807
2_32	32001786 - 32998224	223	0.03	0.235589
4_7	7004078 - 7995092	321	0.03	0.308271
3_73	73000044 - 73996184	311	0.03	0.265664
1_141	141000474 - 141909021	170	0.03	0.18797
23_5	5004587 - 5773936	291	0.03	0.275689
1_54	54001671 - 54998619	257	0.03	0.20802
1_160	160006925 - 160958391	184	0.03	0.175439
4_0	50180 - 989515	227	0.03	0.18797
2_94	94002120 - 94997147	290	0.03	0.265664
1_140	140120364 - 140998169	261	0.03	0.22807
11_3	3323234 - 3995137	257	0.03	0.245614
8_11	11022715 - 11997067	302	0.03	0.273183
2_143	143000537 - 143999571	178	0.02	0.170426
1_161	161046690 - 161998317	227	0.02	0.250627
5_3	3004086 - 3995567	178	0.02	0.197995
13_18	18000609 - 18379348	146	0.02	0.120301
5_6	6392478 - 6999673	238	0.02	0.192982
2_71	71002370 - 71999148	244	0.02	0.223058
3_70	70002059 - 70994076	238	0.02	0.22807
2_144	144017229 - 144995446	240	0.02	0.203008
4_19	19356644 - 19998058	193	0.02	0.205514
4_5	5000397 - 5997346	294	0.02	0.278196
2_136	136229298 - 136991512	248	0.02	0.218045
6_35	35000365 - 35428840	131	0.02	0.115288
1_148	148000390 - 148999760	166	0.02	0.150376
24_6	6000210 - 6269740	204	0.02	0.213033
9_0	557886 - 998813	191	0.02	0.175439
5_2	2002587 - 2995845	198	0.02	0.20802
1_142	142147613 - 142997646	179	0.02	0.197995
2_25	25002058 - 25816179	183	0.02	0.165414
1_73	73001573 - 73982371	241	0.02	0.240602
27_0	3785 - 984643	184	0.02	0.160401
17_0	662070 - 999997	166	0.02	0.135338
2_119	119000462 - 119998775	111	0.02	0.120301
2_82	82013163 - 82999092	72	0.02	0.087719
3_69	69003876 - 69995741	244	0.02	0.190476
1_196	196000017 - 196199721	94	0.02	0.12782
1_75	75152941 - 75998477	157	0.01	0.16792
2_53	53000041 - 53984167	158	0.01	0.162907
22_0	11040 - 998656	176	0.01	0.177945
7_7	7006436 - 7999380	124	0.01	0.125313
26_5	5000429 - 5242351	98	0.01	0.12782
10_20	20000294 - 20384368	108	0.01	0.102757
1_127	127000401 - 127996851	127	0.01	0.115288
3_111	111002147 - 111295538	71	0.01	0.052632
4_91	91001569 - 91262005	100	0.01	0.092732
1_74	74001976 - 74609611	109	0.01	0.117794
2_52	52002456 - 52995225	97	0.01	0.092732
11_20	20000034 - 20200990	68	0.01	0.067669
2_149	149000875 - 149517792	98	0	0.082707
18_11	11017280 - 11017280	1	0	0.007519
9_24	24000358 - 24066176	37	0	0.035088
8_10	10002013 - 10079546	23	0	0.022556
20_14	14027577 - 14093452	7	0	0.007519
14_15	15000636 - 15541887	7	0	0.002506

## Sheet: BW35
GGA_Mb	Window (first – last position)	Number of SNP/ window	Proportion of genetic variance explained by the SNP window	PPA
4_76	76001189 - 76999095	308	3.26	0.639098
1_168	168005668 - 168997872	318	3.08	0.817043
28_0	23942 - 999295	829	2.1	0.9198
27_3	3000222 - 3996811	820	1.93	0.93985
3_30	30000897 - 30993376	365	1.42	0.621554
1_56	56000162 - 56998456	411	0.94	0.631579
2_78	78004001 - 78997018	282	0.92	0.528822
1_54	54001671 - 54998619	257	0.85	0.481203
1_129	129001445 - 129999031	385	0.81	0.576441
4_74	74001668 - 74999379	281	0.75	0.403509
4_69	69000658 - 69993865	367	0.75	0.503759
24_1	1000070 - 1999963	814	0.73	0.819549
14_9	9000607 - 9998826	703	0.69	0.694236
1_55	55003844 - 55996266	223	0.68	0.438596
7_36	36000235 - 36898384	257	0.6	0.493734
7_34	34002563 - 34999921	411	0.57	0.634085
3_28	28001025 - 28989713	342	0.53	0.501253
3_29	29025817 - 29999617	318	0.47	0.431078
4_77	77003477 - 77998814	350	0.42	0.426065
5_24	24000730 - 24999191	395	0.4	0.483709
27_1	1012090 - 1999479	745	0.39	0.724311
14_10	10000304 - 10999961	652	0.39	0.634085
10_16	16001397 - 16999678	623	0.38	0.614035
2_81	81000547 - 81937220	246	0.38	0.421053
4_70	70000654 - 70999645	307	0.36	0.408521
12_13	13004985 - 13998096	489	0.35	0.56391
27_2	2000333 - 2998886	1058	0.35	0.774436
4_71	71003851 - 71999395	330	0.34	0.41604
1_170	170002808 - 170999129	446	0.32	0.418546
2_80	80003122 - 80997612	295	0.32	0.383459
4_72	72005129 - 72990211	281	0.31	0.390977
27_4	4108329 - 4999960	489	0.31	0.52381
28_2	2008625 - 2999362	659	0.31	0.676692
10_3	3001439 - 3999639	736	0.31	0.66416
8_27	27000706 - 27999759	529	0.3	0.598997
1_107	107000175 - 107998418	465	0.3	0.533835
4_78	78000541 - 78997657	297	0.3	0.411028
20_11	11000711 - 11996443	609	0.29	0.591479
14_7	7000562 - 7997901	615	0.29	0.568922
28_1	1001634 - 1996248	560	0.29	0.531328
7_35	35001761 - 35996723	386	0.29	0.491228
10_4	4000118 - 4998068	734	0.28	0.641604
18_4	4001669 - 4999445	643	0.28	0.598997
8_28	28001005 - 28999995	487	0.28	0.606516
1_58	58000628 - 58998134	355	0.28	0.451128
24_0	7891 - 999191	703	0.27	0.62406
1_12	12000455 - 12999010	384	0.27	0.483709
10_15	15000035 - 15998420	608	0.26	0.588972
26_4	4000215 - 4999719	706	0.26	0.64411
14_6	6001464 - 6998468	583	0.25	0.56391
12_8	8001126 - 8998440	603	0.25	0.593985
4_81	81001865 - 81998533	361	0.25	0.385965
12_6	6000683 - 6997857	589	0.25	0.568922
10_17	17001414 - 17999778	676	0.25	0.641604
1_106	106001479 - 106999692	433	0.25	0.473684
24_2	2000563 - 2999102	810	0.24	0.689223
1_53	53002697 - 53997943	282	0.24	0.363409
9_12	12001048 - 12997791	493	0.24	0.536341
1_122	122000993 - 122995823	432	0.24	0.468672
18_6	6000481 - 6999386	791	0.23	0.696742
26_3	3000141 - 3999454	990	0.23	0.736842
20_8	8001318 - 8999959	514	0.23	0.516291
4_75	75004492 - 75992482	257	0.23	0.350877
26_2	2000388 - 2999606	822	0.23	0.656642
1_66	66000175 - 66999272	391	0.22	0.446115
3_98	98001604 - 98998990	335	0.22	0.413534
1_130	130001965 - 130998727	398	0.22	0.413534
7_33	33000290 - 33999284	396	0.22	0.473684
8_24	24000565 - 24998083	476	0.22	0.493734
12_15	15003442 - 15999915	570	0.22	0.58396
5_15	15000770 - 15998814	391	0.21	0.483709
14_3	3001973 - 3999889	587	0.21	0.566416
10_18	18002849 - 18999247	734	0.21	0.609023
1_21	21007210 - 21998931	384	0.21	0.47619
18_5	5003077 - 5998715	790	0.21	0.626566
5_16	16000805 - 16998250	378	0.21	0.473684
1_81	81008377 - 81994832	355	0.21	0.451128
1_82	82001576 - 82993071	376	0.2	0.43609
5_27	27000696 - 27998417	402	0.2	0.45614
8_25	25000224 - 25997677	435	0.2	0.471178
14_13	13001684 - 13996367	559	0.2	0.558897
20_9	9002657 - 9990270	459	0.2	0.503759
16_0	24857 - 606273	237	0.2	0.388471
10_12	12002551 - 12999755	691	0.2	0.568922
12_5	5000340 - 5999121	581	0.2	0.568922
8_8	8001874 - 8998934	352	0.2	0.428571
10_5	5000352 - 5998442	661	0.2	0.571429
1_176	176004507 - 176998456	402	0.2	0.380952
17_6	6000570 - 6998184	678	0.2	0.588972
2_74	74002335 - 74996653	274	0.19	0.343358
2_83	83001834 - 83995858	262	0.19	0.308271
10_6	6000563 - 6999012	674	0.19	0.578947
1_2	2000227 - 2999255	369	0.19	0.421053
28_3	3000142 - 3988940	621	0.19	0.56391
1_173	173005650 - 173997072	328	0.19	0.428571
3_93	93001659 - 93994973	346	0.19	0.423559
1_65	65000069 - 65997098	415	0.19	0.493734
3_66	66003911 - 66998344	381	0.19	0.501253
10_14	14002632 - 14998393	604	0.19	0.541353
1_125	125000073 - 125995962	352	0.19	0.423559
1_167	167001200 - 167998892	358	0.18	0.373434
12_12	12001263 - 12996489	472	0.18	0.498747
1_161	161046690 - 161998317	227	0.18	0.298246
18_3	3002958 - 3999218	761	0.18	0.601504
1_128	128002385 - 128997272	366	0.18	0.37594
1_57	57000875 - 57997976	405	0.18	0.426065
1_162	162002042 - 162999938	390	0.18	0.458647
3_59	59001007 - 59998508	380	0.18	0.403509
20_12	12000087 - 12998691	562	0.18	0.591479
10_13	13000454 - 13999140	692	0.17	0.566416
1_124	124001748 - 124996146	370	0.17	0.388471
5_30	30001461 - 30994841	367	0.17	0.441103
8_29	29000182 - 29930152	297	0.17	0.411028
2_77	77000552 - 77999113	315	0.17	0.365915
9_16	16001716 - 16999606	626	0.17	0.506266
24_3	3000158 - 3999180	864	0.17	0.649123
1_83	83003713 - 83996167	382	0.17	0.388471
8_7	7004059 - 7999901	496	0.16	0.471178
1_195	195003475 - 195995407	426	0.16	0.493734
14_11	11000915 - 11999159	616	0.16	0.541353
7_29	29003303 - 29998961	476	0.16	0.496241
3_58	58004742 - 58998514	375	0.16	0.428571
10_10	10000956 - 10997525	669	0.16	0.616541
6_27	27000325 - 27999574	491	0.16	0.481203
12_14	14000037 - 14999568	524	0.16	0.478697
15_7	7002111 - 7999932	592	0.16	0.528822
4_65	65002564 - 65994815	382	0.16	0.438596
1_105	105000541 - 105997476	383	0.16	0.378446
1_49	49002896 - 49997561	414	0.16	0.453634
1_8	8002345 - 8999996	286	0.15	0.33584
14_14	14000126 - 14990913	596	0.15	0.541353
6_28	28003701 - 28999724	490	0.15	0.486216
1_169	169001420 - 169999438	346	0.15	0.340852
3_38	38003347 - 38995535	344	0.15	0.398496
9_22	22001116 - 22998001	579	0.15	0.513784
10_11	11001040 - 11998191	647	0.15	0.491228
7_22	22000044 - 22997682	391	0.15	0.41604
15_2	2000804 - 2999282	570	0.15	0.536341
14_5	5000251 - 5998676	649	0.15	0.556391
1_174	174003948 - 174999542	374	0.15	0.363409
3_31	31000133 - 31998824	434	0.15	0.418546
3_41	41003022 - 41996680	373	0.14	0.441103
5_14	14002615 - 14989658	386	0.14	0.418546
1_3	3000135 - 3999701	269	0.14	0.338346
7_5	5002537 - 5999977	373	0.14	0.393484
14_8	8000346 - 8998930	616	0.14	0.536341
28_4	4004758 - 4964406	629	0.14	0.578947
1_108	108001430 - 108998468	437	0.14	0.431078
3_95	95002461 - 95999172	404	0.14	0.413534
4_63	63002352 - 63999612	354	0.14	0.403509
2_112	112005094 - 112995482	317	0.14	0.325815
3_100	100001846 - 100998847	361	0.14	0.421053
9_10	10001054 - 10999916	523	0.14	0.508772
18_8	8000785 - 8991930	725	0.14	0.576441
9_13	13000454 - 13998539	452	0.14	0.433584
9_17	17001007 - 17999967	600	0.14	0.518797
1_165	165000717 - 165999445	400	0.14	0.41604
13_6	6003685 - 6997869	531	0.14	0.521303
4_73	73002356 - 73993683	284	0.14	0.340852
1_4	4003871 - 4998207	316	0.14	0.39599
12_4	4002400 - 4997551	546	0.14	0.538847
1_20	20003201 - 20999694	366	0.14	0.428571
13_5	5001506 - 5998604	541	0.14	0.52381
9_23	23001311 - 23999904	496	0.14	0.521303
18_2	2033439 - 2999727	578	0.14	0.518797
5_40	40000042 - 40999047	363	0.14	0.390977
8_26	26000275 - 26998071	479	0.14	0.458647
9_18	18001040 - 18998622	587	0.14	0.508772
5_26	26000520 - 26995578	359	0.13	0.360902
22_4	4002399 - 4676714	964	0.13	0.62406
5_29	29001834 - 29998109	355	0.13	0.385965
1_11	11000279 - 11999313	371	0.13	0.398496
10_2	2000167 - 2999942	597	0.13	0.493734
17_3	3000636 - 3999541	683	0.13	0.536341
23_1	1001570 - 1999878	822	0.13	0.593985
5_28	28003041 - 28996407	364	0.13	0.383459
12_1	1007173 - 1999418	449	0.13	0.488722
1_143	143002040 - 143996945	390	0.13	0.428571
6_31	31001205 - 31998155	477	0.13	0.478697
3_60	60011440 - 60999555	340	0.13	0.383459
1_153	153001383 - 153996178	407	0.13	0.411028
26_1	1000350 - 1999197	605	0.13	0.491228
7_20	20004771 - 20999643	432	0.13	0.41604
21_5	5001208 - 5999307	991	0.13	0.676692
12_7	7000142 - 7997857	618	0.13	0.531328
3_27	27014930 - 27997762	340	0.13	0.333333
10_19	19001184 - 19998197	688	0.13	0.588972
14_0	50084 - 999797	413	0.13	0.418546
7_1	1000656 - 1999224	496	0.13	0.481203
1_22	22001940 - 22996000	412	0.13	0.388471
12_9	9002759 - 9998218	484	0.12	0.488722
4_80	80000362 - 80998793	339	0.12	0.343358
10_7	7000336 - 7999659	561	0.12	0.471178
5_31	31000460 - 31998709	245	0.12	0.318296
3_39	39000117 - 39997355	382	0.12	0.398496
6_33	33001669 - 33997231	485	0.12	0.380952
3_40	40001049 - 40999517	384	0.12	0.431078
3_8	8003076 - 8999273	361	0.12	0.363409
5_43	43001408 - 43998506	421	0.12	0.426065
1_59	59000685 - 59999797	368	0.12	0.401002
9_11	11002495 - 11998979	492	0.12	0.428571
8_21	21004762 - 21999013	480	0.12	0.461153
3_105	105014226 - 105990941	362	0.12	0.39599
15_6	6000311 - 6999944	511	0.12	0.463659
22_2	2002531 - 2999963	366	0.12	0.443609
21_6	6001123 - 6815670	566	0.12	0.488722
1_133	133002233 - 133996605	433	0.12	0.461153
1_84	84002231 - 84998851	437	0.12	0.451128
8_14	14000656 - 14999112	396	0.12	0.383459
3_67	67000802 - 67999348	433	0.12	0.426065
5_22	22000062 - 22995297	329	0.12	0.39599
9_14	14001725 - 14997194	489	0.11	0.438596
14_2	2000438 - 2999263	629	0.11	0.481203
7_21	21003096 - 21997736	448	0.11	0.421053
1_175	175003078 - 175996880	405	0.11	0.390977
13_7	7004884 - 7998970	580	0.11	0.466165
1_13	13003777 - 13998667	323	0.11	0.385965
3_96	96002115 - 96996738	408	0.11	0.393484
1_139	139001905 - 139951166	336	0.11	0.313283
1_24	24001443 - 24994263	283	0.11	0.348371
1_110	110000211 - 110997312	441	0.11	0.41604
10_8	8002511 - 8999576	683	0.11	0.531328
24_4	4001256 - 4993752	824	0.11	0.578947
23_2	2003312 - 2997170	690	0.11	0.558897
9_9	9000575 - 9998398	617	0.11	0.541353
1_23	23001712 - 23998010	383	0.11	0.368421
2_107	107004950 - 107995223	332	0.11	0.358396
3_46	46000857 - 46997571	377	0.11	0.360902
1_192	192000815 - 192997114	362	0.11	0.390977
1_16	16002529 - 16994858	377	0.11	0.373434
3_42	42003790 - 42998346	379	0.11	0.411028
1_62	62000024 - 62998063	356	0.11	0.393484
21_3	3001322 - 3998996	772	0.11	0.606516
4_68	68001472 - 68996029	359	0.11	0.340852
3_92	92000582 - 92999701	405	0.11	0.383459
4_61	61001499 - 61994567	393	0.11	0.423559
2_73	73003968 - 73995869	233	0.11	0.255639
3_94	94002004 - 94998337	329	0.11	0.33584
4_45	45003114 - 45998700	363	0.11	0.370927
9_15	15000216 - 15999852	509	0.11	0.468672
1_48	48001833 - 48999249	404	0.11	0.426065
1_178	178001872 - 178999555	431	0.11	0.41604
1_52	52000127 - 52998004	387	0.11	0.393484
1_114	114003129 - 114999023	421	0.11	0.408521
12_18	18002476 - 18999471	551	0.11	0.491228
12_16	16001584 - 16999550	431	0.11	0.401002
6_8	8002588 - 8999337	511	0.11	0.486216
1_1	1003228 - 1999125	304	0.11	0.318296
4_64	64006402 - 64999734	396	0.1	0.408521
17_8	8000497 - 8999248	704	0.1	0.568922
1_115	115001140 - 115999819	373	0.1	0.383459
5_21	21002410 - 21994735	366	0.1	0.360902
1_171	171000120 - 171999874	407	0.1	0.43609
1_121	121004601 - 121998086	385	0.1	0.385965
1_154	154000670 - 154998176	371	0.1	0.368421
9_7	7005445 - 7998866	493	0.1	0.451128
4_54	54004324 - 54999299	319	0.1	0.328321
21_4	4001279 - 4998314	873	0.1	0.588972
1_6	6001226 - 6999769	306	0.1	0.368421
1_163	163002258 - 163997718	293	0.1	0.305764
7_30	30001345 - 30998258	519	0.1	0.468672
1_50	50001205 - 50997980	360	0.1	0.340852
2_76	76004277 - 76994414	352	0.1	0.320802
24_5	5000804 - 5999010	763	0.1	0.596491
8_6	6001191 - 6999562	452	0.1	0.426065
4_62	62008497 - 62997901	357	0.1	0.37594
19_3	3003165 - 3999383	718	0.1	0.571429
20_10	10009222 - 10998439	403	0.1	0.421053
1_156	156000416 - 156999493	376	0.1	0.373434
3_91	91001655 - 91999970	368	0.1	0.373434
1_166	166000511 - 166999195	418	0.1	0.398496
1_51	51000434 - 51997357	352	0.1	0.390977
17_2	2000249 - 2999617	607	0.1	0.518797
6_11	11001860 - 11998094	416	0.1	0.411028
22_3	3000446 - 3999542	539	0.1	0.503759
25_2	2001192 - 2887176	507	0.1	0.498747
2_109	109004728 - 109998854	291	0.1	0.370927
2_19	19000039 - 19999423	339	0.1	0.348371
4_40	40001790 - 40998594	383	0.1	0.333333
19_7	7003296 - 7998127	595	0.1	0.478697
15_12	12000000 - 12719992	283	0.1	0.353383
9_20	20000672 - 20996719	540	0.1	0.47619
2_57	57004499 - 57994157	305	0.1	0.308271
8_19	19004104 - 19988077	406	0.1	0.380952
12_19	19003142 - 19922740	431	0.1	0.426065
4_47	47000597 - 47996843	347	0.1	0.411028
3_4	4001862 - 4998769	357	0.1	0.37594
9_5	5000912 - 5998634	485	0.1	0.471178
3_53	53000640 - 53994642	308	0.1	0.333333
1_138	138002601 - 138999541	363	0.1	0.350877
2_85	85007540 - 85995608	286	0.1	0.305764
5_49	49000452 - 49999621	383	0.1	0.37594
6_32	32001747 - 32999910	457	0.1	0.438596
21_2	2000258 - 2999039	896	0.1	0.598997
3_61	61002343 - 61995869	277	0.1	0.303258
12_11	11001448 - 11998408	455	0.1	0.458647
6_29	29001552 - 29999994	515	0.1	0.461153
2_84	84002075 - 84999415	333	0.09	0.348371
19_8	8000233 - 8999395	577	0.09	0.481203
1_109	109000932 - 109996559	411	0.09	0.441103
1_113	113006714 - 113979478	319	0.09	0.320802
14_1	1002891 - 1999306	653	0.09	0.553885
15_9	9002743 - 9999015	639	0.09	0.526316
9_1	1000417 - 1999765	564	0.09	0.488722
5_41	41000480 - 41998371	369	0.09	0.406015
4_67	67001751 - 67993309	332	0.09	0.353383
1_5	5000780 - 5998429	404	0.09	0.421053
15_0	24593 - 999898	441	0.09	0.406015
2_75	75000894 - 75999500	259	0.09	0.278196
2_17	17003025 - 17998177	335	0.09	0.358396
2_97	97000549 - 97998490	359	0.09	0.308271
14_4	4001151 - 4999941	549	0.09	0.493734
1_155	155000884 - 155998399	429	0.09	0.418546
2_59	59001048 - 59997211	291	0.09	0.330827
1_140	140120364 - 140998169	261	0.09	0.358396
15_4	4000820 - 4999664	608	0.09	0.471178
20_5	5000651 - 5999452	524	0.09	0.451128
6_16	16010813 - 16995254	393	0.09	0.338346
15_11	11000837 - 11999795	473	0.09	0.461153
1_184	184000347 - 184994789	337	0.09	0.345865
14_12	12001625 - 12990825	486	0.09	0.441103
7_32	32001927 - 32989622	402	0.09	0.370927
1_63	63001124 - 63995624	376	0.09	0.37594
5_25	25000385 - 25999154	384	0.09	0.373434
1_145	145000054 - 145998774	406	0.09	0.390977
4_66	66005172 - 66998777	406	0.09	0.385965
3_43	43000579 - 43998113	372	0.09	0.390977
8_23	23003003 - 23999911	497	0.09	0.441103
1_164	164002665 - 164999798	312	0.09	0.33584
1_189	189002387 - 189999804	437	0.09	0.378446
6_26	26001701 - 26998783	517	0.09	0.458647
2_102	102003739 - 102994576	343	0.09	0.37594
7_28	28002821 - 28998425	472	0.09	0.388471
7_25	25001370 - 25999993	389	0.09	0.328321
5_48	48000731 - 48995453	372	0.09	0.37594
2_108	108000662 - 108991091	319	0.09	0.343358
8_15	15001133 - 15993205	393	0.09	0.368421
6_34	34000326 - 34999419	432	0.09	0.390977
12_10	10003317 - 10998376	470	0.09	0.413534
9_8	8000477 - 8995857	531	0.09	0.446115
19_1	1000224 - 1999134	705	0.09	0.533835
15_1	1002290 - 1998062	644	0.09	0.541353
2_10	10001868 - 10998597	303	0.09	0.310777
11_5	5000641 - 5998062	499	0.09	0.443609
1_123	123017476 - 123999385	338	0.09	0.323308
2_2	2001795 - 2999225	340	0.09	0.358396
19_2	2000430 - 2996897	571	0.09	0.47619
1_158	158000773 - 158998005	367	0.09	0.378446
3_89	89000059 - 89994428	262	0.09	0.315789
1_193	193000093 - 193998457	413	0.09	0.363409
6_20	20013603 - 20996644	469	0.09	0.411028
13_11	11007183 - 11999395	482	0.09	0.39599
5_50	50007692 - 50995869	419	0.09	0.408521
12_17	17003923 - 17999819	555	0.09	0.468672
2_18	18000346 - 18999782	332	0.09	0.35589
1_27	27000790 - 27995808	349	0.09	0.35589
1_98	98002972 - 98999843	331	0.09	0.315789
1_180	180001982 - 180998995	477	0.09	0.385965
1_39	39000098 - 39997444	352	0.09	0.390977
3_48	48004423 - 48999018	423	0.08	0.390977
23_4	4000469 - 4998691	763	0.08	0.52381
26_0	5950 - 999374	580	0.08	0.438596
6_12	12001632 - 12998278	397	0.08	0.378446
4_82	82000896 - 82995064	352	0.08	0.33584
7_31	31000070 - 31996005	490	0.08	0.481203
21_1	1001186 - 1999733	877	0.08	0.593985
1_194	194000420 - 194998901	342	0.08	0.343358
2_6	6003435 - 6996124	325	0.08	0.338346
6_21	21000789 - 21999640	460	0.08	0.426065
15_8	8001139 - 8999979	617	0.08	0.501253
5_42	42004473 - 42998677	370	0.08	0.313283
13_9	9001252 - 9997149	513	0.08	0.45614
4_39	39000705 - 39999666	327	0.08	0.333333
3_33	33001857 - 33998952	416	0.08	0.403509
2_23	23003810 - 23996304	341	0.08	0.358396
2_98	98001528 - 98998465	365	0.08	0.385965
2_8	8000839 - 8995192	323	0.08	0.300752
7_26	26001902 - 26998534	473	0.08	0.408521
3_108	108000266 - 108999411	390	0.08	0.350877
27_5	5000332 - 5620319	300	0.08	0.333333
8_13	13001030 - 13999975	373	0.08	0.401002
18_7	7001181 - 7999684	425	0.08	0.418546
10_1	1000852 - 1996855	626	0.08	0.483709
11_7	7000304 - 7998782	545	0.08	0.446115
4_14	14018706 - 14994223	329	0.08	0.295739
5_35	35003021 - 35995637	337	0.08	0.293233
2_72	72008029 - 72997698	316	0.08	0.318296
19_6	6000751 - 6999373	602	0.08	0.496241
20_2	2001696 - 2992559	474	0.08	0.393484
3_86	86000672 - 86998715	336	0.08	0.365915
17_1	1000299 - 1993540	591	0.08	0.52381
3_45	45000626 - 45998872	421	0.08	0.43609
1_131	131002927 - 131997291	402	0.08	0.378446
3_55	55005401 - 55995615	354	0.08	0.368421
6_2	2000347 - 2999246	461	0.08	0.448622
3_107	107000792 - 107998878	438	0.08	0.403509
19_5	5000557 - 5998521	582	0.08	0.481203
1_183	183006281 - 183999208	415	0.08	0.401002
1_160	160006925 - 160958391	184	0.08	0.24812
5_18	18005281 - 18986761	372	0.08	0.330827
17_7	7000143 - 7999150	683	0.08	0.451128
3_57	57002054 - 57998852	323	0.08	0.313283
19_4	4000523 - 4998547	588	0.08	0.471178
3_76	76001617 - 76997592	393	0.08	0.398496
7_2	2000697 - 2998804	371	0.08	0.343358
4_43	43001322 - 43998491	421	0.08	0.43609
13_16	16002637 - 16998078	488	0.08	0.433584
13_3	3002617 - 3998616	465	0.08	0.408521
4_34	34001177 - 34999560	395	0.08	0.403509
3_26	26000884 - 26999094	366	0.08	0.325815
1_112	112003431 - 112996260	403	0.08	0.385965
11_10	10000131 - 10994410	436	0.08	0.37594
3_47	47001081 - 47998316	425	0.08	0.378446
1_179	179001074 - 179999169	411	0.08	0.365915
9_2	2004955 - 2998908	524	0.08	0.458647
23_0	8243 - 999433	781	0.08	0.573935
10_9	9001929 - 9999999	518	0.08	0.39599
8_22	22002669 - 22999947	492	0.08	0.398496
2_79	79004511 - 79999675	256	0.08	0.275689
2_86	86000058 - 86999114	264	0.08	0.263158
11_12	12000479 - 12998947	554	0.08	0.468672
2_106	106002057 - 106999646	309	0.08	0.338346
5_19	19001912 - 19998127	415	0.08	0.380952
9_3	3000364 - 3998841	537	0.08	0.443609
1_7	7003440 - 7995739	346	0.08	0.37594
1_136	136000792 - 136995746	400	0.08	0.33584
1_25	25059942 - 25998907	290	0.08	0.295739
23_3	3000994 - 3999610	782	0.08	0.538847
1_177	177000356 - 177998600	399	0.08	0.343358
3_9	9000982 - 9999622	376	0.08	0.33584
6_10	10002987 - 10998696	454	0.08	0.385965
1_137	137000784 - 137999605	350	0.08	0.353383
3_52	52002322 - 52995441	349	0.08	0.313283
11_15	15000155 - 15999835	608	0.08	0.446115
9_6	6004577 - 6998596	486	0.08	0.385965
25_1	1000131 - 1987495	591	0.08	0.506266
3_13	13003454 - 13999985	348	0.08	0.345865
3_54	54005855 - 54998896	377	0.08	0.385965
8_20	20004100 - 20998394	408	0.08	0.388471
15_3	3002321 - 3995337	535	0.08	0.401002
1_71	71000214 - 71999883	380	0.08	0.380952
5_12	12001614 - 12993860	325	0.08	0.348371
20_3	3001105 - 3997580	483	0.08	0.443609
6_30	30002827 - 30999133	423	0.08	0.358396
3_104	104001315 - 104982338	390	0.08	0.365915
1_172	172002886 - 172999969	384	0.08	0.353383
11_6	6000357 - 6999911	530	0.07	0.521303
1_134	134001864 - 134997284	402	0.07	0.373434
1_159	159003135 - 159994669	254	0.07	0.263158
1_9	9002852 - 9999448	320	0.07	0.330827
11_16	16000965 - 16999456	594	0.07	0.478697
4_13	13003575 - 13959155	295	0.07	0.273183
17_4	4000959 - 4998341	724	0.07	0.528822
4_46	46000232 - 46999868	411	0.07	0.398496
2_24	24000111 - 24998126	287	0.07	0.323308
2_105	105004198 - 105994945	244	0.07	0.303258
3_97	97000550 - 97996833	385	0.07	0.345865
1_38	38002174 - 38998289	417	0.07	0.348371
3_87	87002060 - 87998702	408	0.07	0.365915
3_19	19002818 - 19995136	358	0.07	0.345865
11_19	19001109 - 19997265	394	0.07	0.363409
6_4	4003421 - 4995203	462	0.07	0.403509
2_118	118000748 - 118995510	298	0.07	0.273183
5_39	39000466 - 39998360	360	0.07	0.323308
3_101	101002649 - 101998645	406	0.07	0.358396
2_61	61003805 - 61992322	290	0.07	0.283208
4_58	58004781 - 58996848	389	0.07	0.403509
4_48	48001582 - 48999624	341	0.07	0.350877
17_5	5000149 - 5999595	541	0.07	0.466165
9_19	19000810 - 19999306	544	0.07	0.466165
1_152	152000904 - 152996463	341	0.07	0.328321
1_144	144000086 - 144999110	426	0.07	0.41604
9_4	4000836 - 4999336	516	0.07	0.448622
1_92	92001660 - 92999699	386	0.07	0.370927
5_23	23001333 - 23999258	382	0.07	0.37594
1_60	60004355 - 60997051	368	0.07	0.350877
12_3	3000599 - 3998803	489	0.07	0.39599
3_3	3006344 - 3999518	342	0.07	0.338346
2_117	117000983 - 117995914	332	0.07	0.393484
2_111	111000887 - 111988343	314	0.07	0.348371
2_88	88000219 - 88998286	273	0.07	0.298246
2_110	110000921 - 110993886	311	0.07	0.313283
11_9	9000127 - 9997375	540	0.07	0.448622
13_12	12000451 - 12999639	468	0.07	0.383459
2_92	92000457 - 92998761	321	0.07	0.343358
6_9	9000091 - 9999004	483	0.07	0.421053
9_21	21000594 - 21998754	621	0.07	0.481203
3_82	82000697 - 82994029	346	0.07	0.318296
4_53	53002452 - 53999285	324	0.07	0.308271
1_14	14001980 - 14997821	328	0.07	0.293233
11_13	13001093 - 13999472	467	0.07	0.37594
1_149	149006960 - 149996423	321	0.07	0.318296
1_150	150001985 - 150991782	355	0.07	0.333333
3_75	75003293 - 75999748	402	0.07	0.37594
1_101	101022830 - 101993781	350	0.07	0.340852
1_146	146007409 - 146999886	470	0.07	0.426065
6_24	24001009 - 24999742	455	0.07	0.418546
2_48	48002673 - 48999819	307	0.07	0.308271
4_84	84004502 - 84998320	388	0.07	0.37594
2_68	68002388 - 68997358	317	0.07	0.300752
19_0	8216 - 997881	527	0.07	0.433584
11_8	8001658 - 8996064	578	0.07	0.441103
7_13	13000932 - 13996021	440	0.07	0.340852
3_109	109000563 - 109997943	423	0.07	0.365915
1_79	79001243 - 79999317	397	0.07	0.350877
3_34	34001105 - 34996929	300	0.07	0.298246
12_2	2000396 - 2990042	414	0.07	0.373434
3_106	106005694 - 106997009	380	0.07	0.378446
5_45	45004270 - 45999760	398	0.07	0.373434
2_99	99005572 - 99999029	370	0.07	0.383459
1_190	190000382 - 190991860	384	0.07	0.320802
1_102	102004903 - 102999615	401	0.07	0.370927
4_15	15000769 - 15999159	360	0.07	0.323308
3_88	88001088 - 88995205	336	0.07	0.328321
1_34	34000181 - 34997356	428	0.07	0.370927
1_118	118001586 - 118991475	411	0.07	0.388471
6_25	25000919 - 25999547	487	0.07	0.431078
1_120	120003806 - 120994248	407	0.07	0.35589
1_104	104001018 - 104917298	401	0.07	0.350877
1_186	186004375 - 186995095	353	0.07	0.343358
8_3	3003767 - 3998456	416	0.07	0.383459
1_89	89000395 - 89998645	368	0.07	0.368421
2_42	42007964 - 42998628	328	0.07	0.323308
11_1	1005255 - 1998079	374	0.07	0.350877
3_80	80000782 - 80997934	368	0.07	0.33584
1_100	100003420 - 100988805	345	0.07	0.313283
4_10	10005906 - 10997575	334	0.07	0.323308
2_7	7000241 - 7998001	334	0.07	0.308271
6_1	1001852 - 1991512	451	0.07	0.383459
3_65	65001841 - 65996806	327	0.07	0.295739
3_32	32001408 - 32997998	316	0.07	0.300752
2_4	4003961 - 4998859	328	0.07	0.320802
4_60	60000075 - 60998203	423	0.07	0.401002
1_91	91001335 - 91998027	372	0.07	0.373434
20_1	1006067 - 1996832	412	0.07	0.358396
8_17	17001478 - 17999858	450	0.07	0.41604
2_47	47000713 - 47999595	330	0.07	0.303258
2_27	27004477 - 27992309	316	0.07	0.303258
4_23	23000910 - 23999910	338	0.07	0.328321
20_6	6003648 - 6997363	587	0.07	0.478697
2_12	12037075 - 12999936	259	0.06	0.280702
2_104	104002020 - 104998000	302	0.06	0.33584
5_33	33000920 - 33997548	309	0.06	0.328321
2_139	139007141 - 139999004	364	0.06	0.365915
1_111	111001733 - 111999862	401	0.06	0.383459
1_182	182004296 - 182870323	359	0.06	0.298246
1_126	126001632 - 126992757	296	0.06	0.263158
4_79	79003361 - 79997634	321	0.06	0.300752
1_119	119000766 - 119999736	371	0.06	0.318296
1_187	187000380 - 187999263	376	0.06	0.323308
6_5	5000233 - 5997582	410	0.06	0.390977
7_3	3000684 - 3996728	415	0.06	0.340852
1_10	10002413 - 10996591	348	0.06	0.315789
1_96	96002954 - 96999948	329	0.06	0.290727
4_8	8003167 - 8999885	373	0.06	0.313283
20_4	4000143 - 4999255	505	0.06	0.433584
13_15	15001512 - 15998451	482	0.06	0.393484
8_12	12001823 - 12998346	329	0.06	0.310777
4_16	16001139 - 16998635	325	0.06	0.295739
13_2	2000330 - 2994904	502	0.06	0.401002
15_5	5000057 - 5999958	662	0.06	0.486216
3_81	81002477 - 81997801	398	0.06	0.37594
1_151	151003778 - 151999805	304	0.06	0.350877
5_36	36007279 - 36999672	368	0.06	0.360902
11_18	18001466 - 18994696	411	0.06	0.353383
3_64	64001501 - 64997995	290	0.06	0.278196
1_132	132003945 - 132998333	394	0.06	0.338346
27_0	3785 - 984643	184	0.06	0.200501
1_43	43003391 - 43997742	350	0.06	0.325815
13_1	1002151 - 1999797	256	0.06	0.245614
2_70	70002582 - 70995838	262	0.06	0.250627
3_62	62007476 - 62995422	276	0.06	0.263158
1_19	19003354 - 19999353	323	0.06	0.308271
3_56	56000993 - 56993621	393	0.06	0.343358
5_9	9000305 - 9998051	417	0.06	0.360902
11_17	17000223 - 17997723	497	0.06	0.421053
2_66	66007682 - 66996183	317	0.06	0.318296
3_49	49003295 - 49998677	366	0.06	0.313283
1_26	26002113 - 26999593	352	0.06	0.305764
6_18	18005021 - 18998825	428	0.06	0.411028
2_113	113001416 - 113997457	276	0.06	0.285714
3_11	11001927 - 11696784	254	0.06	0.315789
7_27	27000472 - 27998248	478	0.06	0.345865
3_0	18591 - 993284	342	0.06	0.318296
6_23	23001607 - 23997684	461	0.06	0.383459
1_67	67000674 - 67991459	332	0.06	0.313283
8_5	5000864 - 5996532	375	0.06	0.333333
5_44	44001572 - 44999656	405	0.06	0.385965
11_4	4001030 - 4998715	499	0.06	0.411028
2_116	116001330 - 116998389	274	0.06	0.255639
1_188	188000118 - 188998231	390	0.06	0.35589
18_9	9007122 - 9998762	498	0.06	0.433584
4_85	85008137 - 85998919	405	0.06	0.383459
7_10	10002707 - 10995068	453	0.06	0.41604
5_17	17004254 - 17999180	372	0.06	0.340852
2_28	28002321 - 28997275	302	0.06	0.300752
1_99	99003283 - 99999595	369	0.06	0.338346
15_10	10001717 - 10999147	577	0.06	0.41604
4_4	4003790 - 4994926	358	0.06	0.333333
20_7	7000004 - 7998579	499	0.06	0.41604
6_22	22000121 - 22996061	395	0.06	0.39599
1_47	47000356 - 47999987	428	0.06	0.39599
2_11	11003135 - 11998606	259	0.06	0.243108
7_23	23001680 - 23998332	419	0.06	0.378446
2_1	1000653 - 1991005	320	0.06	0.310777
12_0	81184 - 998917	381	0.06	0.35589
5_38	38000437 - 38996916	376	0.06	0.340852
4_42	42002595 - 42997484	376	0.06	0.350877
2_115	115004723 - 115999263	297	0.06	0.285714
4_33	33001303 - 33999667	384	0.06	0.35589
5_13	13000954 - 13999219	338	0.06	0.303258
2_16	16000151 - 16998562	336	0.06	0.328321
1_64	64003650 - 64998812	347	0.06	0.350877
3_50	50003330 - 50995571	420	0.06	0.39599
4_44	44003572 - 44996222	331	0.06	0.305764
4_35	35004761 - 35999840	377	0.06	0.338346
2_89	89003787 - 89999952	332	0.06	0.333333
3_51	51000317 - 51998643	397	0.06	0.365915
3_44	44001824 - 44999285	397	0.06	0.360902
11_11	11001215 - 11999242	508	0.06	0.401002
3_85	85018373 - 85995742	191	0.06	0.200501
3_84	84002422 - 84998326	231	0.06	0.288221
3_102	102001974 - 102999526	391	0.06	0.353383
1_135	135001743 - 135998284	432	0.06	0.390977
4_57	57012689 - 57999232	310	0.06	0.285714
2_127	127001901 - 127991942	281	0.06	0.300752
1_35	35002005 - 35998816	358	0.06	0.328321
3_110	110000758 - 110988894	385	0.06	0.325815
2_29	29004781 - 29996746	353	0.06	0.313283
2_67	67004838 - 67998225	315	0.06	0.270677
1_157	157001857 - 157998434	308	0.06	0.293233
7_4	4000581 - 4998023	408	0.06	0.358396
7_12	12000277 - 12998804	436	0.06	0.403509
3_10	10001439 - 10998548	332	0.06	0.320802
2_140	140001635 - 140995753	336	0.06	0.298246
7_16	16000378 - 16998577	428	0.06	0.393484
1_45	45001631 - 45998217	393	0.06	0.393484
2_87	87003814 - 87998891	258	0.06	0.285714
1_185	185000255 - 185998748	389	0.06	0.320802
8_18	18000034 - 18999028	416	0.06	0.345865
2_65	65002987 - 65999518	302	0.06	0.318296
4_6	6001408 - 6999805	327	0.06	0.308271
3_73	73000044 - 73996184	311	0.06	0.270677
3_25	25000983 - 25997361	364	0.06	0.360902
2_13	13003360 - 13998909	310	0.06	0.320802
4_22	22003900 - 22989145	330	0.06	0.323308
2_69	69000098 - 69999390	331	0.06	0.260652
13_17	17000131 - 17998760	396	0.06	0.330827
2_21	21000558 - 21901484	319	0.06	0.33584
5_34	34003454 - 34981535	326	0.06	0.33584
2_60	60003525 - 60996514	294	0.06	0.323308
7_15	15001757 - 15999688	406	0.06	0.333333
1_86	86005235 - 86998417	344	0.06	0.278196
2_91	91002179 - 91999701	307	0.05	0.295739
1_28	28003314 - 28997304	340	0.05	0.313283
8_16	16004081 - 16999309	464	0.05	0.403509
11_14	14001094 - 14996123	506	0.05	0.411028
3_103	103005146 - 103999969	366	0.05	0.320802
4_21	21001741 - 21999067	334	0.05	0.313283
4_24	24002357 - 24996950	320	0.05	0.318296
2_26	26073012 - 26999450	252	0.05	0.255639
3_77	77003653 - 77983389	372	0.05	0.333333
2_50	50001247 - 50998670	237	0.05	0.24812
5_37	37001174 - 37997805	422	0.05	0.350877
2_20	20005073 - 20997718	334	0.05	0.325815
8_9	9001532 - 9997375	369	0.05	0.325815
3_99	99013878 - 99997219	291	0.05	0.285714
7_6	6001174 - 6996364	327	0.05	0.330827
1_69	69000881 - 69998681	371	0.05	0.308271
3_20	20000278 - 20996400	335	0.05	0.288221
1_15	15000413 - 15999960	345	0.05	0.318296
3_36	36002067 - 36993287	317	0.05	0.313283
1_70	70004794 - 70995519	387	0.05	0.360902
5_53	53001414 - 53997021	416	0.05	0.313283
1_40	40001170 - 40997376	336	0.05	0.283208
18_0	52516 - 996797	454	0.05	0.37594
13_13	13000987 - 13998680	431	0.05	0.340852
6_15	15000230 - 15982864	339	0.05	0.343358
2_22	22138978 - 22996354	291	0.05	0.295739
5_46	46000853 - 46999912	385	0.05	0.373434
1_97	97001132 - 97998156	283	0.05	0.295739
1_191	191018395 - 191998530	322	0.05	0.295739
5_51	51000232 - 51999633	451	0.05	0.368421
2_90	90003701 - 90999856	362	0.05	0.330827
18_1	1000133 - 1868661	601	0.05	0.438596
1_141	141000474 - 141909021	170	0.05	0.205514
8_1	1002608 - 1999902	366	0.05	0.348371
19_9	9001097 - 9972338	316	0.05	0.250627
1_68	68001891 - 68994689	367	0.05	0.325815
1_78	78000783 - 78998024	349	0.05	0.308271
2_100	100001014 - 100997520	287	0.05	0.260652
2_58	58002253 - 58998616	317	0.05	0.270677
5_47	47003017 - 47999085	272	0.05	0.298246
2_43	43000798 - 43998384	318	0.05	0.265664
3_7	7002535 - 7998141	398	0.05	0.360902
7_24	24000573 - 24999666	425	0.05	0.385965
1_61	61000224 - 61998748	354	0.05	0.305764
2_142	142006321 - 142999715	292	0.05	0.255639
2_62	62001908 - 62998786	307	0.05	0.290727
2_38	38006720 - 38997725	329	0.05	0.300752
1_117	117006518 - 117999422	321	0.05	0.298246
2_9	9007009 - 9990590	306	0.05	0.318296
6_13	13000859 - 13998969	407	0.05	0.360902
4_36	36003578 - 36998535	371	0.05	0.330827
3_14	14005101 - 14999520	357	0.05	0.290727
1_80	80001060 - 80995276	369	0.05	0.340852
2_126	126002785 - 126997805	332	0.05	0.300752
2_95	95000038 - 95993890	256	0.05	0.265664
4_59	59000129 - 59996697	390	0.05	0.340852
13_14	14001745 - 14996106	424	0.05	0.368421
3_63	63015613 - 63997299	314	0.05	0.303258
1_36	36002323 - 36996568	334	0.05	0.288221
3_18	18000047 - 18998324	381	0.05	0.33584
4_5	5000397 - 5997346	294	0.05	0.270677
13_8	8000885 - 8998322	444	0.05	0.37594
2_124	124000776 - 124988511	276	0.05	0.270677
1_46	46003333 - 46999340	337	0.05	0.290727
6_19	19001309 - 19951255	439	0.05	0.350877
2_14	14000482 - 14999658	285	0.05	0.300752
2_3	3005807 - 3994287	292	0.05	0.283208
5_54	54001090 - 54995952	422	0.05	0.353383
4_49	49001697 - 49998108	329	0.05	0.293233
1_17	17000892 - 17999746	341	0.05	0.320802
4_9	9001502 - 9999279	314	0.05	0.280702
17_9	9004537 - 9995593	456	0.05	0.350877
1_31	31003556 - 31999153	373	0.05	0.33584
2_121	121136774 - 121997686	292	0.05	0.300752
2_94	94002120 - 94997147	290	0.05	0.270677
6_17	17010826 - 17997278	414	0.05	0.350877
7_11	11000439 - 11998127	470	0.05	0.385965
1_37	37005757 - 37996887	377	0.05	0.333333
3_68	68003106 - 68998202	354	0.05	0.353383
26_5	5000429 - 5242351	98	0.05	0.140351
2_114	114004113 - 114995221	252	0.05	0.270677
13_10	10004731 - 10997692	359	0.05	0.303258
5_11	11002607 - 11992136	350	0.05	0.33584
2_125	125000130 - 125996039	295	0.05	0.285714
3_15	15001798 - 15999193	398	0.05	0.360902
1_30	30001634 - 30998321	424	0.05	0.328321
4_37	37004104 - 37995028	373	0.05	0.365915
3_79	79003213 - 79999932	348	0.05	0.298246
1_33	33001775 - 33998234	417	0.05	0.353383
1_18	18004499 - 18988390	328	0.05	0.305764
7_7	7006436 - 7999380	124	0.05	0.135338
2_82	82013163 - 82999092	72	0.05	0.112782
4_11	11002130 - 11992611	311	0.05	0.280702
7_18	18012175 - 18998345	319	0.05	0.26817
8_2	2001448 - 2997611	340	0.05	0.315789
2_71	71002370 - 71999148	244	0.05	0.238095
4_88	88006320 - 88998944	318	0.05	0.293233
6_14	14006828 - 14999572	448	0.05	0.340852
3_17	17000437 - 17997664	371	0.05	0.320802
20_0	47223 - 998687	307	0.05	0.285714
2_64	64002255 - 64995504	307	0.05	0.288221
4_89	89007137 - 89997729	353	0.05	0.288221
2_96	96002502 - 96996909	318	0.05	0.278196
2_138	138001606 - 138999926	365	0.05	0.283208
3_72	72001647 - 72995643	330	0.05	0.35589
5_32	32001226 - 32997980	201	0.05	0.238095
2_41	41001878 - 41999433	310	0.05	0.283208
2_44	44000126 - 44997161	336	0.05	0.350877
1_95	95003483 - 95999506	336	0.05	0.328321
4_38	38000124 - 38997248	370	0.05	0.350877
4_27	27000372 - 27994859	346	0.05	0.295739
3_35	35001332 - 35993013	327	0.05	0.280702
4_7	7004078 - 7995092	321	0.05	0.345865
2_129	129000006 - 129996848	327	0.05	0.293233
4_25	25001584 - 25998172	351	0.05	0.295739
2_46	46005192 - 46996287	363	0.05	0.320802
3_22	22001404 - 22998440	322	0.05	0.293233
13_4	4006314 - 4996964	447	0.04	0.385965
3_23	23000202 - 23998205	287	0.04	0.278196
5_7	7003160 - 7989300	411	0.04	0.330827
5_4	4001030 - 4998792	331	0.04	0.303258
1_90	90000293 - 90996208	355	0.04	0.313283
2_131	131005729 - 131999754	318	0.04	0.310777
2_148	148001681 - 148995564	324	0.04	0.283208
2_123	123000283 - 123994420	327	0.04	0.26817
5_52	52001366 - 52997823	401	0.04	0.315789
1_116	116024185 - 116998165	309	0.04	0.315789
4_41	41001099 - 41997527	349	0.04	0.273183
2_37	37019018 - 37992884	291	0.04	0.293233
2_34	34001756 - 34996555	365	0.04	0.313283
3_21	21006614 - 21996787	376	0.04	0.323308
22_1	1001183 - 1997368	500	0.04	0.373434
2_31	31002183 - 31998250	301	0.04	0.273183
3_90	90006584 - 90992375	295	0.04	0.288221
4_29	29000748 - 29997606	349	0.04	0.303258
4_17	17003745 - 17997977	323	0.04	0.280702
21_0	13225 - 996087	573	0.04	0.41604
7_14	14001818 - 14996520	432	0.04	0.345865
11_0	62065 - 997948	443	0.04	0.37594
2_56	56009150 - 56999730	306	0.04	0.290727
1_147	147006549 - 147995898	326	0.04	0.288221
2_49	49000825 - 49995902	314	0.04	0.288221
4_51	51000243 - 51999782	256	0.04	0.280702
1_142	142147613 - 142997646	179	0.04	0.233083
4_50	50000237 - 50997579	325	0.04	0.295739
4_3	3005385 - 3999498	323	0.04	0.340852
3_78	78012352 - 78999327	343	0.04	0.295739
4_30	30000957 - 30999840	294	0.04	0.280702
2_45	45009480 - 45999159	319	0.04	0.275689
7_9	9002144 - 9999479	429	0.04	0.358396
5_8	8000498 - 8988758	398	0.04	0.368421
3_83	83001169 - 83999534	325	0.04	0.323308
2_93	93006555 - 93999323	270	0.04	0.263158
4_32	32003023 - 32999605	346	0.04	0.333333
3_74	74001640 - 74999708	260	0.04	0.26817
1_29	29001510 - 29999595	353	0.04	0.308271
1_85	85000672 - 85998899	341	0.04	0.310777
7_17	17000545 - 17999298	366	0.04	0.313283
3_12	12226630 - 12995489	272	0.04	0.283208
4_52	52000121 - 52999436	357	0.04	0.300752
2_141	141004918 - 141992858	307	0.04	0.290727
3_71	71001121 - 71998408	305	0.04	0.273183
8_4	4001015 - 4992901	383	0.04	0.295739
1_42	42015780 - 42999329	308	0.04	0.290727
4_31	31000353 - 31999341	297	0.04	0.303258
20_13	13000029 - 13995584	361	0.04	0.315789
5_1	1003775 - 1997460	381	0.04	0.313283
2_101	101001617 - 101998789	351	0.04	0.285714
5_20	20000972 - 20998261	398	0.04	0.313283
4_12	12002721 - 12999550	366	0.04	0.318296
6_3	3000060 - 3999959	443	0.04	0.348371
3_37	37001157 - 37999054	316	0.04	0.298246
3_5	5001208 - 5999092	323	0.04	0.313283
1_181	181001172 - 181996465	388	0.04	0.303258
1_77	77001265 - 77997858	328	0.04	0.290727
5_10	10003219 - 10999184	400	0.04	0.315789
1_87	87001768 - 87996864	292	0.04	0.26817
4_55	55060435 - 55998049	283	0.04	0.243108
1_32	32004848 - 32998795	281	0.04	0.255639
4_28	28001305 - 28996074	306	0.04	0.26817
6_7	7004604 - 7998987	336	0.04	0.325815
1_93	93005509 - 93991264	284	0.04	0.238095
7_0	35414 - 997983	356	0.04	0.295739
1_44	44001039 - 44997785	381	0.04	0.313283
3_16	16001747 - 16998514	349	0.04	0.260652
2_33	33002170 - 33998866	321	0.04	0.283208
8_11	11022715 - 11997067	302	0.04	0.338346
4_20	20004361 - 20999751	262	0.04	0.24812
13_0	513195 - 999325	122	0.04	0.130326
3_1	1000324 - 1999234	279	0.04	0.273183
1_72	72001446 - 72998028	309	0.04	0.310777
4_87	87021603 - 87993363	326	0.04	0.283208
2_54	54013767 - 54945833	211	0.04	0.213033
2_30	30004050 - 30999519	315	0.04	0.263158
2_137	137014038 - 137998431	329	0.04	0.308271
18_10	10000907 - 10987050	411	0.04	0.333333
2_122	122000094 - 122999883	283	0.04	0.255639
2_0	22397 - 995408	229	0.04	0.225564
2_40	40007952 - 40999399	330	0.04	0.280702
4_86	86004165 - 86969315	268	0.04	0.253133
2_130	130000481 - 130998287	276	0.03	0.265664
11_3	3323234 - 3995137	257	0.03	0.245614
25_0	5825 - 999786	283	0.03	0.288221
4_83	83002589 - 83997289	321	0.03	0.245614
3_2	2000032 - 2998867	242	0.03	0.200501
5_6	6392478 - 6999673	238	0.03	0.215539
2_5	5000041 - 5998850	290	0.03	0.245614
1_0	12116 - 997412	309	0.03	0.270677
1_88	88000796 - 88998272	304	0.03	0.283208
1_148	148000390 - 148999760	166	0.03	0.200501
4_56	56000059 - 56994397	319	0.03	0.278196
2_51	51000883 - 51998771	291	0.03	0.223058
23_5	5004587 - 5773936	291	0.03	0.305764
6_0	517174 - 999781	210	0.03	0.238095
2_132	132002106 - 132993039	301	0.03	0.270677
6_6	6001033 - 6991395	332	0.03	0.300752
7_19	19003818 - 19997606	270	0.03	0.238095
2_120	120000142 - 120994670	269	0.03	0.265664
3_24	24003566 - 24996970	352	0.03	0.280702
7_8	8003124 - 8998565	315	0.03	0.250627
2_128	128000191 - 128995428	270	0.03	0.265664
2_103	103000257 - 103998205	301	0.03	0.305764
3_6	6000022 - 6997376	375	0.03	0.260652
2_144	144017229 - 144995446	240	0.03	0.240602
2_36	36000394 - 36993589	337	0.03	0.285714
2_145	145001359 - 145998779	356	0.03	0.325815
1_94	94002604 - 94997391	294	0.03	0.230576
1_103	103001077 - 103999481	373	0.03	0.323308
5_0	29775 - 999985	298	0.03	0.260652
17_10	10000343 - 10940517	416	0.03	0.325815
4_1	1000448 - 1994713	287	0.03	0.265664
2_25	25002058 - 25816179	183	0.03	0.210526
2_55	55071820 - 55998457	254	0.03	0.240602
1_76	76002358 - 76997010	253	0.03	0.225564
4_90	90002208 - 90995527	365	0.03	0.308271
2_35	35001389 - 35998533	290	0.03	0.270677
11_2	2000809 - 2742622	280	0.03	0.26817
5_55	55000427 - 55995825	335	0.03	0.275689
5_3	3004086 - 3995567	178	0.03	0.172932
5_57	57002474 - 57999018	396	0.03	0.295739
2_63	63004924 - 63995650	285	0.03	0.213033
3_69	69003876 - 69995741	244	0.03	0.22807
4_26	26001927 - 26998818	330	0.03	0.288221
5_56	56001042 - 56997472	373	0.03	0.265664
2_133	133002882 - 133998978	251	0.03	0.235589
1_73	73001573 - 73982371	241	0.03	0.238095
2_147	147002303 - 147999277	249	0.03	0.205514
2_134	134014144 - 134998549	248	0.03	0.197995
2_32	32001786 - 32998224	223	0.03	0.200501
5_5	5002083 - 5807130	262	0.03	0.233083
9_0	557886 - 998813	191	0.02	0.253133
2_39	39001197 - 39999827	338	0.02	0.278196
2_15	15003866 - 15995197	281	0.02	0.265664
3_70	70002059 - 70994076	238	0.02	0.230576
1_127	127000401 - 127996851	127	0.02	0.130326
2_146	146002741 - 146998902	328	0.02	0.273183
1_41	41004327 - 41995642	256	0.02	0.265664
4_2	2000372 - 2997067	329	0.02	0.245614
8_0	13672 - 999849	288	0.02	0.303258
4_18	18000247 - 18832896	234	0.02	0.175439
4_0	50180 - 989515	227	0.02	0.190476
10_0	509881 - 999195	172	0.02	0.157895
2_136	136229298 - 136991512	248	0.02	0.230576
2_135	135000313 - 135950768	313	0.02	0.258145
4_19	19356644 - 19998058	193	0.02	0.182957
5_58	58001133 - 58996253	390	0.02	0.318296
5_59	59001285 - 59780211	281	0.02	0.250627
5_2	2002587 - 2995845	198	0.02	0.190476
2_119	119000462 - 119998775	111	0.02	0.092732
9_24	24000358 - 24066176	37	0.02	0.070175
2_143	143000537 - 143999571	178	0.02	0.150376
17_0	662070 - 999997	166	0.02	0.137845
24_6	6000210 - 6269740	204	0.02	0.165414
22_0	11040 - 998656	176	0.02	0.165414
1_75	75152941 - 75998477	157	0.02	0.160401
13_18	18000609 - 18379348	146	0.02	0.162907
6_35	35000365 - 35428840	131	0.02	0.112782
2_53	53000041 - 53984167	158	0.01	0.115288
1_196	196000017 - 196199721	94	0.01	0.132832
11_20	20000034 - 20200990	68	0.01	0.092732
1_74	74001976 - 74609611	109	0.01	0.115288
2_52	52002456 - 52995225	97	0.01	0.087719
4_91	91001569 - 91262005	100	0.01	0.102757
3_111	111002147 - 111295538	71	0.01	0.055138
2_149	149000875 - 149517792	98	0.01	0.087719
10_20	20000294 - 20384368	108	0.01	0.097744
8_10	10002013 - 10079546	23	0	0.025063
14_15	15000636 - 15541887	7	0	0.010025
20_14	14027577 - 14093452	7	0	0.007519
18_11	11017280 - 11017280	1	0	0

## Sheet: BW41
GGA_Mb	Window (first – last position)	Number of SNP/ window	Proportion of genetic variance explained by the SNP window	PPA
4_76	76001189 - 76999095	308	4.74	0.739348
28_0	23942 - 999295	829	3.03	0.9599
1_168	168005668 - 168997872	318	2.33	0.754386
27_3	3000222 - 3996811	820	1.75	0.9198
3_30	30000897 - 30993376	365	1.26	0.66416
4_74	74001668 - 74999379	281	1.2	0.488722
1_56	56000162 - 56998456	411	0.89	0.58396
10_16	16001397 - 16999678	623	0.72	0.739348
2_78	78004001 - 78997018	282	0.7	0.508772
1_54	54001671 - 54998619	257	0.69	0.498747
7_36	36000235 - 36898384	257	0.51	0.526316
1_55	55003844 - 55996266	223	0.48	0.353383
14_10	10000304 - 10999961	652	0.42	0.631579
8_24	24000565 - 24998083	476	0.42	0.568922
1_107	107000175 - 107998418	465	0.42	0.578947
10_4	4000118 - 4998068	734	0.4	0.681704
4_75	75004492 - 75992482	257	0.4	0.305764
4_69	69000658 - 69993865	367	0.4	0.473684
1_169	169001420 - 169999438	346	0.38	0.406015
18_4	4001669 - 4999445	643	0.38	0.64411
16_0	24857 - 606273	237	0.38	0.531328
28_2	2008625 - 2999362	659	0.37	0.661654
13_5	5001506 - 5998604	541	0.36	0.578947
8_25	25000224 - 25997677	435	0.36	0.56391
10_3	3001439 - 3999639	736	0.35	0.651629
4_71	71003851 - 71999395	330	0.35	0.401002
4_70	70000654 - 70999645	307	0.34	0.370927
27_1	1012090 - 1999479	745	0.34	0.701754
8_27	27000706 - 27999759	529	0.32	0.573935
1_106	106001479 - 106999692	433	0.32	0.526316
27_4	4108329 - 4999960	489	0.32	0.54386
24_2	2000563 - 2999102	810	0.32	0.721804
2_81	81000547 - 81937220	246	0.32	0.348371
12_13	13004985 - 13998096	489	0.31	0.551378
1_129	129001445 - 129999031	385	0.31	0.501253
4_77	77003477 - 77998814	350	0.31	0.390977
2_80	80003122 - 80997612	295	0.3	0.393484
10_5	5000352 - 5998442	661	0.3	0.634085
1_3	3000135 - 3999701	269	0.29	0.401002
10_14	14002632 - 14998393	604	0.29	0.556391
10_13	13000454 - 13999140	692	0.29	0.586466
13_6	6003685 - 6997869	531	0.28	0.576441
14_9	9000607 - 9998826	703	0.28	0.58396
10_10	10000956 - 10997525	669	0.28	0.598997
1_195	195003475 - 195995407	426	0.27	0.508772
14_11	11000915 - 11999159	616	0.27	0.58396
10_6	6000563 - 6999012	674	0.27	0.60401
5_16	16000805 - 16998250	378	0.27	0.45614
28_1	1001634 - 1996248	560	0.27	0.571429
6_27	27000325 - 27999574	491	0.27	0.576441
7_34	34002563 - 34999921	411	0.27	0.508772
1_66	66000175 - 66999272	391	0.26	0.461153
1_12	12000455 - 12999010	384	0.26	0.438596
14_13	13001684 - 13996367	559	0.26	0.609023
10_12	12002551 - 12999755	691	0.26	0.616541
3_29	29025817 - 29999617	318	0.26	0.418546
10_18	18002849 - 18999247	734	0.26	0.634085
1_173	173005650 - 173997072	328	0.26	0.451128
10_17	17001414 - 17999778	676	0.25	0.631579
4_81	81001865 - 81998533	361	0.25	0.408521
4_72	72005129 - 72990211	281	0.25	0.35589
12_8	8001126 - 8998440	603	0.25	0.586466
7_35	35001761 - 35996723	386	0.25	0.508772
28_3	3000142 - 3988940	621	0.25	0.621554
24_3	3000158 - 3999180	864	0.25	0.696742
8_28	28001005 - 28999995	487	0.25	0.553885
1_58	58000628 - 58998134	355	0.24	0.441103
24_1	1000070 - 1999963	814	0.23	0.666667
26_2	2000388 - 2999606	822	0.23	0.681704
10_15	15000035 - 15998420	608	0.23	0.58396
1_6	6001226 - 6999769	306	0.23	0.41604
20_8	8001318 - 8999959	514	0.23	0.551378
12_6	6000683 - 6997857	589	0.22	0.548872
15_7	7002111 - 7999932	592	0.22	0.581454
18_3	3002958 - 3999218	761	0.22	0.609023
1_52	52000127 - 52998004	387	0.22	0.458647
1_128	128002385 - 128997272	366	0.22	0.431078
3_28	28001025 - 28989713	342	0.22	0.403509
12_18	18002476 - 18999471	551	0.22	0.516291
1_4	4003871 - 4998207	316	0.22	0.448622
1_11	11000279 - 11999313	371	0.22	0.448622
5_22	22000062 - 22995297	329	0.22	0.398496
2_107	107004950 - 107995223	332	0.22	0.403509
9_1	1000417 - 1999765	564	0.22	0.571429
12_12	12001263 - 12996489	472	0.22	0.521303
26_3	3000141 - 3999454	990	0.21	0.739348
1_170	170002808 - 170999129	446	0.21	0.428571
13_7	7004884 - 7998970	580	0.21	0.54386
27_2	2000333 - 2998886	1058	0.21	0.709273
1_65	65000069 - 65997098	415	0.21	0.441103
1_57	57000875 - 57997976	405	0.21	0.461153
2_106	106002057 - 106999646	309	0.21	0.438596
5_24	24000730 - 24999191	395	0.21	0.458647
6_30	30002827 - 30999133	423	0.21	0.516291
1_53	53002697 - 53997943	282	0.21	0.353383
13_2	2000330 - 2994904	502	0.2	0.486216
2_83	83001834 - 83995858	262	0.2	0.370927
10_7	7000336 - 7999659	561	0.2	0.576441
1_13	13003777 - 13998667	323	0.2	0.403509
14_7	7000562 - 7997901	615	0.2	0.586466
1_130	130001965 - 130998727	398	0.19	0.411028
14_14	14000126 - 14990913	596	0.19	0.571429
10_11	11001040 - 11998191	647	0.19	0.521303
1_108	108001430 - 108998468	437	0.19	0.516291
1_167	167001200 - 167998892	358	0.19	0.433584
18_5	5003077 - 5998715	790	0.19	0.661654
20_11	11000711 - 11996443	609	0.19	0.609023
2_85	85007540 - 85995608	286	0.19	0.363409
1_83	83003713 - 83996167	382	0.19	0.448622
1_2	2000227 - 2999255	369	0.18	0.443609
14_3	3001973 - 3999889	587	0.18	0.538847
13_1	1002151 - 1999797	256	0.18	0.313283
18_6	6000481 - 6999386	791	0.18	0.654135
1_166	166000511 - 166999195	418	0.18	0.461153
3_66	66003911 - 66998344	381	0.18	0.363409
6_28	28003701 - 28999724	490	0.17	0.483709
9_2	2004955 - 2998908	524	0.17	0.548872
20_12	12000087 - 12998691	562	0.17	0.561404
17_6	6000570 - 6998184	678	0.17	0.566416
8_26	26000275 - 26998071	479	0.17	0.526316
14_8	8000346 - 8998930	616	0.17	0.561404
20_9	9002657 - 9990270	459	0.17	0.466165
21_5	5001208 - 5999307	991	0.17	0.681704
13_0	513195 - 999325	122	0.17	0.240602
23_3	3000994 - 3999610	782	0.17	0.60401
1_162	162002042 - 162999938	390	0.17	0.448622
12_15	15003442 - 15999915	570	0.17	0.528822
1_59	59000685 - 59999797	368	0.16	0.413534
28_4	4004758 - 4964406	629	0.16	0.578947
3_67	67000802 - 67999348	433	0.16	0.438596
2_86	86000058 - 86999114	264	0.16	0.330827
5_27	27000696 - 27998417	402	0.16	0.438596
23_1	1001570 - 1999878	822	0.16	0.596491
1_153	153001383 - 153996178	407	0.16	0.463659
3_59	59001007 - 59998508	380	0.16	0.423559
3_27	27014930 - 27997762	340	0.16	0.39599
3_31	31000133 - 31998824	434	0.16	0.443609
12_1	1007173 - 1999418	449	0.15	0.461153
1_82	82001576 - 82993071	376	0.15	0.428571
4_78	78000541 - 78997657	297	0.15	0.333333
22_4	4002399 - 4676714	964	0.15	0.679198
5_30	30001461 - 30994841	367	0.15	0.453634
6_31	31001205 - 31998155	477	0.15	0.466165
12_5	5000340 - 5999121	581	0.15	0.573935
6_29	29001552 - 29999994	515	0.15	0.508772
1_113	113006714 - 113979478	319	0.15	0.365915
5_26	26000520 - 26995578	359	0.15	0.406015
23_4	4000469 - 4998691	763	0.15	0.611529
7_22	22000044 - 22997682	391	0.15	0.418546
2_79	79004511 - 79999675	256	0.15	0.343358
2_88	88000219 - 88998286	273	0.15	0.330827
13_17	17000131 - 17998760	396	0.15	0.483709
12_14	14000037 - 14999568	524	0.15	0.498747
10_2	2000167 - 2999942	597	0.15	0.511278
9_10	10001054 - 10999916	523	0.14	0.511278
14_12	12001625 - 12990825	486	0.14	0.451128
10_19	19001184 - 19998197	688	0.14	0.551378
4_73	73002356 - 73993683	284	0.14	0.285714
1_81	81008377 - 81994832	355	0.14	0.388471
15_1	1002290 - 1998062	644	0.14	0.596491
8_7	7004059 - 7999901	496	0.14	0.433584
5_15	15000770 - 15998814	391	0.14	0.428571
7_1	1000656 - 1999224	496	0.14	0.498747
13_16	16002637 - 16998078	488	0.14	0.496241
9_22	22001116 - 22998001	579	0.14	0.54386
12_19	19003142 - 19922740	431	0.14	0.421053
10_9	9001929 - 9999999	518	0.14	0.443609
5_14	14002615 - 14989658	386	0.14	0.398496
1_145	145000054 - 145998774	406	0.14	0.458647
14_6	6001464 - 6998468	583	0.14	0.501253
2_84	84002075 - 84999415	333	0.14	0.37594
22_2	2002531 - 2999963	366	0.14	0.451128
3_3	3006344 - 3999518	342	0.14	0.401002
14_4	4001151 - 4999941	549	0.14	0.483709
2_57	57004499 - 57994157	305	0.14	0.348371
8_8	8001874 - 8998934	352	0.13	0.383459
23_2	2003312 - 2997170	690	0.13	0.566416
9_12	12001048 - 12997791	493	0.13	0.471178
3_39	39000117 - 39997355	382	0.13	0.423559
4_68	68001472 - 68996029	359	0.13	0.358396
2_6	6003435 - 6996124	325	0.13	0.393484
1_8	8002345 - 8999996	286	0.13	0.35589
7_33	33000290 - 33999284	396	0.13	0.383459
5_28	28003041 - 28996407	364	0.13	0.358396
3_40	40001049 - 40999517	384	0.13	0.373434
5_31	31000460 - 31998709	245	0.13	0.303258
4_64	64006402 - 64999734	396	0.13	0.428571
1_161	161046690 - 161998317	227	0.13	0.280702
1_133	133002233 - 133996605	433	0.13	0.403509
9_23	23001311 - 23999904	496	0.13	0.483709
26_4	4000215 - 4999719	706	0.13	0.556391
22_3	3000446 - 3999542	539	0.13	0.498747
9_18	18001040 - 18998622	587	0.13	0.536341
1_125	125000073 - 125995962	352	0.13	0.385965
1_7	7003440 - 7995739	346	0.13	0.41604
17_7	7000143 - 7999150	683	0.12	0.551378
8_21	21004762 - 21999013	480	0.12	0.488722
9_9	9000575 - 9998398	617	0.12	0.528822
2_77	77000552 - 77999113	315	0.12	0.33584
4_65	65002564 - 65994815	382	0.12	0.403509
3_41	41003022 - 41996680	373	0.12	0.433584
13_8	8000885 - 8998322	444	0.12	0.413534
15_11	11000837 - 11999795	473	0.12	0.518797
1_154	154000670 - 154998176	371	0.12	0.360902
7_21	21003096 - 21997736	448	0.12	0.443609
1_134	134001864 - 134997284	402	0.12	0.368421
12_9	9002759 - 9998218	484	0.12	0.443609
7_30	30001345 - 30998258	519	0.12	0.43609
5_29	29001834 - 29998109	355	0.12	0.39599
3_93	93001659 - 93994973	346	0.12	0.373434
1_176	176004507 - 176998456	402	0.12	0.438596
1_122	122000993 - 122995823	432	0.12	0.426065
1_5	5000780 - 5998429	404	0.12	0.446115
1_155	155000884 - 155998399	429	0.12	0.448622
3_101	101002649 - 101998645	406	0.12	0.390977
7_20	20004771 - 20999643	432	0.12	0.41604
13_3	3002617 - 3998616	465	0.12	0.433584
3_42	42003790 - 42998346	379	0.12	0.39599
19_3	3003165 - 3999383	718	0.11	0.541353
1_121	121004601 - 121998086	385	0.11	0.388471
1_9	9002852 - 9999448	320	0.11	0.358396
2_23	23003810 - 23996304	341	0.11	0.368421
3_82	82000697 - 82994029	346	0.11	0.37594
12_7	7000142 - 7997857	618	0.11	0.531328
1_124	124001748 - 124996146	370	0.11	0.380952
2_98	98001528 - 98998465	365	0.11	0.388471
1_163	163002258 - 163997718	293	0.11	0.350877
6_33	33001669 - 33997231	485	0.11	0.45614
17_3	3000636 - 3999541	683	0.11	0.533835
2_112	112005094 - 112995482	317	0.11	0.325815
17_2	2000249 - 2999617	607	0.11	0.536341
21_4	4001279 - 4998314	873	0.11	0.629073
1_84	84002231 - 84998851	437	0.11	0.408521
8_14	14000656 - 14999112	396	0.11	0.413534
24_4	4001256 - 4993752	824	0.11	0.58396
3_95	95002461 - 95999172	404	0.11	0.393484
1_62	62000024 - 62998063	356	0.11	0.360902
15_6	6000311 - 6999944	511	0.11	0.463659
7_5	5002537 - 5999977	373	0.11	0.37594
26_1	1000350 - 1999197	605	0.11	0.506266
7_31	31000070 - 31996005	490	0.11	0.481203
13_9	9001252 - 9997149	513	0.11	0.486216
14_2	2000438 - 2999263	629	0.11	0.531328
1_192	192000815 - 192997114	362	0.11	0.380952
9_11	11002495 - 11998979	492	0.1	0.453634
2_4	4003961 - 4998859	328	0.1	0.350877
5_33	33000920 - 33997548	309	0.1	0.338346
3_96	96002115 - 96996738	408	0.1	0.39599
2_101	101001617 - 101998789	351	0.1	0.373434
5_23	23001333 - 23999258	382	0.1	0.393484
21_2	2000258 - 2999039	896	0.1	0.621554
12_0	81184 - 998917	381	0.1	0.35589
12_17	17003923 - 17999819	555	0.1	0.521303
14_5	5000251 - 5998676	649	0.1	0.511278
3_0	18591 - 993284	342	0.1	0.343358
19_1	1000224 - 1999134	705	0.1	0.606516
3_57	57002054 - 57998852	323	0.1	0.333333
1_137	137000784 - 137999605	350	0.1	0.370927
2_89	89003787 - 89999952	332	0.1	0.343358
15_0	24593 - 999898	441	0.1	0.428571
8_29	29000182 - 29930152	297	0.1	0.390977
1_146	146007409 - 146999886	470	0.1	0.443609
3_58	58004742 - 58998514	375	0.1	0.373434
6_20	20013603 - 20996644	469	0.1	0.45614
2_108	108000662 - 108991091	319	0.1	0.330827
24_0	7891 - 999191	703	0.1	0.556391
4_61	61001499 - 61994567	393	0.1	0.365915
2_19	19000039 - 19999423	339	0.1	0.360902
1_175	175003078 - 175996880	405	0.1	0.390977
5_12	12001614 - 12993860	325	0.1	0.330827
18_8	8000785 - 8991930	725	0.1	0.54386
3_98	98001604 - 98998990	335	0.1	0.323308
23_0	8243 - 999433	781	0.1	0.649123
11_15	15000155 - 15999835	608	0.1	0.486216
15_9	9002743 - 9999015	639	0.1	0.486216
19_0	8216 - 997881	527	0.1	0.441103
2_82	82013163 - 82999092	72	0.1	0.132832
2_105	105004198 - 105994945	244	0.1	0.318296
8_23	23003003 - 23999911	497	0.1	0.426065
1_110	110000211 - 110997312	441	0.1	0.423559
5_21	21002410 - 21994735	366	0.1	0.423559
4_63	63002352 - 63999612	354	0.1	0.390977
17_9	9004537 - 9995593	456	0.1	0.423559
12_4	4002400 - 4997551	546	0.1	0.461153
9_20	20000672 - 20996719	540	0.1	0.501253
18_2	2033439 - 2999727	578	0.1	0.503759
1_165	165000717 - 165999445	400	0.1	0.383459
6_26	26001701 - 26998783	517	0.1	0.423559
1_123	123017476 - 123999385	338	0.1	0.370927
12_11	11001448 - 11998408	455	0.1	0.37594
13_10	10004731 - 10997692	359	0.09	0.338346
14_0	50084 - 999797	413	0.09	0.398496
3_60	60011440 - 60999555	340	0.09	0.390977
3_38	38003347 - 38995535	344	0.09	0.363409
1_193	193000093 - 193998457	413	0.09	0.431078
2_102	102003739 - 102994576	343	0.09	0.368421
2_47	47000713 - 47999595	330	0.09	0.293233
12_3	3000599 - 3998803	489	0.09	0.45614
1_174	174003948 - 174999542	374	0.09	0.345865
2_69	69000098 - 69999390	331	0.09	0.303258
4_62	62008497 - 62997901	357	0.09	0.363409
9_16	16001716 - 16999606	626	0.09	0.541353
14_1	1002891 - 1999306	653	0.09	0.553885
9_13	13000454 - 13998539	452	0.09	0.388471
11_9	9000127 - 9997375	540	0.09	0.423559
21_3	3001322 - 3998996	772	0.09	0.588972
2_99	99005572 - 99999029	370	0.09	0.39599
1_105	105000541 - 105997476	383	0.09	0.390977
1_63	63001124 - 63995624	376	0.09	0.37594
3_33	33001857 - 33998952	416	0.09	0.370927
21_6	6001123 - 6815670	566	0.09	0.536341
1_60	60004355 - 60997051	368	0.09	0.340852
1_164	164002665 - 164999798	312	0.09	0.295739
20_10	10009222 - 10998439	403	0.09	0.358396
1_171	171000120 - 171999874	407	0.09	0.393484
24_5	5000804 - 5999010	763	0.09	0.531328
4_66	66005172 - 66998777	406	0.09	0.418546
1_172	172002886 - 172999969	384	0.09	0.353383
1_71	71000214 - 71999883	380	0.09	0.345865
2_59	59001048 - 59997211	291	0.09	0.303258
9_17	17001007 - 17999967	600	0.09	0.468672
17_8	8000497 - 8999248	704	0.09	0.491228
1_61	61000224 - 61998748	354	0.09	0.313283
1_10	10002413 - 10996591	348	0.09	0.365915
7_15	15001757 - 15999688	406	0.09	0.388471
11_7	7000304 - 7998782	545	0.09	0.431078
8_12	12001823 - 12998346	329	0.09	0.340852
5_51	51000232 - 51999633	451	0.09	0.380952
15_8	8001139 - 8999979	617	0.09	0.493734
2_42	42007964 - 42998628	328	0.09	0.35589
1_156	156000416 - 156999493	376	0.09	0.350877
11_8	8001658 - 8996064	578	0.09	0.458647
12_16	16001584 - 16999550	431	0.09	0.403509
7_29	29003303 - 29998961	476	0.09	0.428571
1_50	50001205 - 50997980	360	0.09	0.385965
4_79	79003361 - 79997634	321	0.09	0.293233
9_15	15000216 - 15999852	509	0.08	0.461153
17_5	5000149 - 5999595	541	0.08	0.438596
10_8	8002511 - 8999576	683	0.08	0.531328
1_118	118001586 - 118991475	411	0.08	0.373434
5_18	18005281 - 18986761	372	0.08	0.343358
2_97	97000549 - 97998490	359	0.08	0.343358
1_1	1003228 - 1999125	304	0.08	0.328321
1_64	64003650 - 64998812	347	0.08	0.393484
3_88	88001088 - 88995205	336	0.08	0.315789
20_3	3001105 - 3997580	483	0.08	0.421053
4_45	45003114 - 45998700	363	0.08	0.363409
8_13	13001030 - 13999975	373	0.08	0.39599
13_4	4006314 - 4996964	447	0.08	0.413534
25_1	1000131 - 1987495	591	0.08	0.511278
12_10	10003317 - 10998376	470	0.08	0.453634
2_96	96002502 - 96996909	318	0.08	0.340852
1_49	49002896 - 49997561	414	0.08	0.408521
20_6	6003648 - 6997363	587	0.08	0.47619
11_5	5000641 - 5998062	499	0.08	0.468672
1_78	78000783 - 78998024	349	0.08	0.360902
3_81	81002477 - 81997801	398	0.08	0.380952
4_85	85008137 - 85998919	405	0.08	0.393484
9_14	14001725 - 14997194	489	0.08	0.41604
3_105	105014226 - 105990941	362	0.08	0.365915
11_19	19001109 - 19997265	394	0.08	0.408521
7_32	32001927 - 32989622	402	0.08	0.380952
21_1	1001186 - 1999733	877	0.08	0.568922
3_34	34001105 - 34996929	300	0.08	0.305764
2_1	1000653 - 1991005	320	0.08	0.320802
4_80	80000362 - 80998793	339	0.08	0.328321
1_99	99003283 - 99999595	369	0.08	0.345865
1_92	92001660 - 92999699	386	0.08	0.385965
1_183	183006281 - 183999208	415	0.08	0.390977
1_104	104001018 - 104917298	401	0.08	0.340852
5_40	40000042 - 40999047	363	0.08	0.325815
1_120	120003806 - 120994248	407	0.08	0.35589
4_47	47000597 - 47996843	347	0.08	0.37594
5_52	52001366 - 52997823	401	0.08	0.393484
1_27	27000790 - 27995808	349	0.08	0.340852
2_68	68002388 - 68997358	317	0.08	0.348371
19_2	2000430 - 2996897	571	0.08	0.513784
7_4	4000581 - 4998023	408	0.08	0.401002
5_50	50007692 - 50995869	419	0.08	0.398496
13_11	11007183 - 11999395	482	0.08	0.418546
2_70	70002582 - 70995838	262	0.08	0.253133
1_177	177000356 - 177998600	399	0.08	0.35589
9_7	7005445 - 7998866	493	0.08	0.443609
1_68	68001891 - 68994689	367	0.08	0.338346
4_34	34001177 - 34999560	395	0.08	0.37594
6_4	4003421 - 4995203	462	0.08	0.411028
1_138	138002601 - 138999541	363	0.08	0.37594
1_51	51000434 - 51997357	352	0.08	0.333333
5_25	25000385 - 25999154	384	0.08	0.370927
3_91	91001655 - 91999970	368	0.08	0.338346
1_144	144000086 - 144999110	426	0.08	0.373434
1_150	150001985 - 150991782	355	0.08	0.408521
6_5	5000233 - 5997582	410	0.08	0.423559
1_115	115001140 - 115999819	373	0.08	0.398496
3_32	32001408 - 32997998	316	0.08	0.333333
1_100	100003420 - 100988805	345	0.08	0.353383
2_2	2001795 - 2999225	340	0.08	0.360902
1_152	152000904 - 152996463	341	0.08	0.37594
13_15	15001512 - 15998451	482	0.08	0.393484
2_7	7000241 - 7998001	334	0.08	0.323308
7_10	10002707 - 10995068	453	0.08	0.413534
6_34	34000326 - 34999419	432	0.08	0.37594
5_11	11002607 - 11992136	350	0.08	0.330827
4_54	54004324 - 54999299	319	0.08	0.320802
2_8	8000839 - 8995192	323	0.08	0.290727
3_54	54005855 - 54998896	377	0.08	0.390977
1_159	159003135 - 159994669	254	0.08	0.300752
1_16	16002529 - 16994858	377	0.08	0.33584
8_6	6001191 - 6999562	452	0.08	0.426065
2_111	111000887 - 111988343	314	0.08	0.345865
19_6	6000751 - 6999373	602	0.08	0.471178
7_28	28002821 - 28998425	472	0.08	0.451128
4_42	42002595 - 42997484	376	0.08	0.345865
1_178	178001872 - 178999555	431	0.08	0.370927
25_2	2001192 - 2887176	507	0.08	0.423559
1_67	67000674 - 67991459	332	0.07	0.330827
1_39	39000098 - 39997444	352	0.07	0.353383
1_180	180001982 - 180998995	477	0.07	0.418546
11_4	4001030 - 4998715	499	0.07	0.411028
5_19	19001912 - 19998127	415	0.07	0.39599
3_87	87002060 - 87998702	408	0.07	0.41604
7_27	27000472 - 27998248	478	0.07	0.41604
7_26	26001902 - 26998534	473	0.07	0.426065
9_8	8000477 - 8995857	531	0.07	0.433584
17_4	4000959 - 4998341	724	0.07	0.548872
3_100	100001846 - 100998847	361	0.07	0.338346
3_65	65001841 - 65996806	327	0.07	0.315789
3_79	79003213 - 79999932	348	0.07	0.315789
1_17	17000892 - 17999746	341	0.07	0.313283
8_20	20004100 - 20998394	408	0.07	0.378446
1_185	185000255 - 185998748	389	0.07	0.368421
9_21	21000594 - 21998754	621	0.07	0.468672
4_16	16001139 - 16998635	325	0.07	0.35589
17_1	1000299 - 1993540	591	0.07	0.461153
6_11	11001860 - 11998094	416	0.07	0.378446
8_22	22002669 - 22999947	492	0.07	0.426065
3_109	109000563 - 109997943	423	0.07	0.401002
1_119	119000766 - 119999736	371	0.07	0.350877
9_19	19000810 - 19999306	544	0.07	0.451128
19_4	4000523 - 4998547	588	0.07	0.433584
1_158	158000773 - 158998005	367	0.07	0.315789
11_13	13001093 - 13999472	467	0.07	0.413534
3_21	21006614 - 21996787	376	0.07	0.33584
4_24	24002357 - 24996950	320	0.07	0.298246
1_48	48001833 - 48999249	404	0.07	0.363409
2_17	17003025 - 17998177	335	0.07	0.303258
5_37	37001174 - 37997805	422	0.07	0.368421
9_5	5000912 - 5998634	485	0.07	0.378446
4_15	15000769 - 15999159	360	0.07	0.328321
3_92	92000582 - 92999701	405	0.07	0.385965
1_112	112003431 - 112996260	403	0.07	0.37594
4_14	14018706 - 14994223	329	0.07	0.310777
3_4	4001862 - 4998769	357	0.07	0.360902
19_5	5000557 - 5998521	582	0.07	0.461153
1_179	179001074 - 179999169	411	0.07	0.325815
3_83	83001169 - 83999534	325	0.07	0.368421
2_74	74002335 - 74996653	274	0.07	0.283208
6_32	32001747 - 32999910	457	0.07	0.378446
20_7	7000004 - 7998579	499	0.07	0.426065
1_189	189002387 - 189999804	437	0.07	0.370927
1_135	135001743 - 135998284	432	0.07	0.408521
2_18	18000346 - 18999782	332	0.07	0.325815
5_20	20000972 - 20998261	398	0.07	0.37594
9_4	4000836 - 4999336	516	0.07	0.428571
1_132	132003945 - 132998333	394	0.07	0.408521
7_18	18012175 - 18998345	319	0.07	0.325815
6_16	16010813 - 16995254	393	0.07	0.353383
6_10	10002987 - 10998696	454	0.07	0.398496
1_182	182004296 - 182870323	359	0.07	0.365915
3_61	61002343 - 61995869	277	0.07	0.278196
11_12	12000479 - 12998947	554	0.07	0.418546
2_140	140001635 - 140995753	336	0.07	0.305764
6_17	17010826 - 17997278	414	0.07	0.348371
12_2	2000396 - 2990042	414	0.07	0.360902
8_3	3003767 - 3998456	416	0.07	0.365915
6_21	21000789 - 21999640	460	0.07	0.401002
27_5	5000332 - 5620319	300	0.07	0.328321
15_5	5000057 - 5999958	662	0.07	0.461153
11_14	14001094 - 14996123	506	0.07	0.413534
1_34	34000181 - 34997356	428	0.07	0.426065
3_80	80000782 - 80997934	368	0.07	0.378446
1_149	149006960 - 149996423	321	0.07	0.295739
3_55	55005401 - 55995615	354	0.07	0.363409
2_46	46005192 - 46996287	363	0.07	0.360902
3_45	45000626 - 45998872	421	0.07	0.378446
11_1	1005255 - 1998079	374	0.07	0.345865
2_58	58002253 - 58998616	317	0.07	0.295739
4_40	40001790 - 40998594	383	0.07	0.330827
10_1	1000852 - 1996855	626	0.07	0.488722
4_43	43001322 - 43998491	421	0.07	0.388471
3_104	104001315 - 104982338	390	0.07	0.388471
3_103	103005146 - 103999969	366	0.07	0.320802
2_90	90003701 - 90999856	362	0.07	0.338346
5_35	35003021 - 35995637	337	0.07	0.345865
3_75	75003293 - 75999748	402	0.07	0.37594
11_10	10000131 - 10994410	436	0.07	0.378446
6_8	8002588 - 8999337	511	0.07	0.393484
11_16	16000965 - 16999456	594	0.07	0.471178
4_46	46000232 - 46999868	411	0.07	0.413534
1_14	14001980 - 14997821	328	0.07	0.345865
26_0	5950 - 999374	580	0.07	0.428571
1_38	38002174 - 38998289	417	0.07	0.348371
4_21	21001741 - 21999067	334	0.07	0.348371
3_76	76001617 - 76997592	393	0.07	0.333333
1_109	109000932 - 109996559	411	0.07	0.373434
19_7	7003296 - 7998127	595	0.07	0.468672
1_116	116024185 - 116998165	309	0.07	0.313283
19_8	8000233 - 8999395	577	0.07	0.41604
11_18	18001466 - 18994696	411	0.07	0.345865
2_91	91002179 - 91999701	307	0.07	0.298246
5_48	48000731 - 48995453	372	0.07	0.393484
3_94	94002004 - 94998337	329	0.07	0.323308
20_2	2001696 - 2992559	474	0.07	0.37594
18_1	1000133 - 1868661	601	0.07	0.446115
7_0	35414 - 997983	356	0.07	0.315789
6_1	1001852 - 1991512	451	0.06	0.393484
4_33	33001303 - 33999667	384	0.06	0.345865
20_1	1006067 - 1996832	412	0.06	0.388471
8_4	4001015 - 4992901	383	0.06	0.343358
2_117	117000983 - 117995914	332	0.06	0.320802
4_50	50000237 - 50997579	325	0.06	0.313283
2_100	100001014 - 100997520	287	0.06	0.295739
4_67	67001751 - 67993309	332	0.06	0.315789
4_60	60000075 - 60998203	423	0.06	0.363409
3_64	64001501 - 64997995	290	0.06	0.290727
6_22	22000121 - 22996061	395	0.06	0.388471
3_51	51000317 - 51998643	397	0.06	0.350877
20_4	4000143 - 4999255	505	0.06	0.468672
2_10	10001868 - 10998597	303	0.06	0.285714
1_47	47000356 - 47999987	428	0.06	0.406015
2_5	5000041 - 5998850	290	0.06	0.288221
1_95	95003483 - 95999506	336	0.06	0.323308
4_59	59000129 - 59996697	390	0.06	0.390977
6_9	9000091 - 9999004	483	0.06	0.428571
1_101	101022830 - 101993781	350	0.06	0.360902
3_9	9000982 - 9999622	376	0.06	0.39599
15_2	2000804 - 2999282	570	0.06	0.441103
1_184	184000347 - 184994789	337	0.06	0.345865
4_84	84004502 - 84998320	388	0.06	0.383459
1_96	96002954 - 96999948	329	0.06	0.293233
18_7	7001181 - 7999684	425	0.06	0.345865
7_25	25001370 - 25999993	389	0.06	0.348371
3_56	56000993 - 56993621	393	0.06	0.358396
5_45	45004270 - 45999760	398	0.06	0.365915
11_6	6000357 - 6999911	530	0.06	0.421053
15_4	4000820 - 4999664	608	0.06	0.45614
7_9	9002144 - 9999479	429	0.06	0.398496
7_23	23001680 - 23998332	419	0.06	0.358396
1_190	190000382 - 190991860	384	0.06	0.348371
1_140	140120364 - 140998169	261	0.06	0.285714
13_14	14001745 - 14996106	424	0.06	0.398496
6_18	18005021 - 18998825	428	0.06	0.323308
1_26	26002113 - 26999593	352	0.06	0.330827
1_94	94002604 - 94997391	294	0.06	0.280702
4_23	23000910 - 23999910	338	0.06	0.343358
15_3	3002321 - 3995337	535	0.06	0.431078
1_127	127000401 - 127996851	127	0.06	0.182957
3_52	52002322 - 52995441	349	0.06	0.320802
3_43	43000579 - 43998113	372	0.06	0.35589
1_102	102004903 - 102999615	401	0.06	0.406015
5_17	17004254 - 17999180	372	0.06	0.385965
7_2	2000697 - 2998804	371	0.06	0.350877
2_61	61003805 - 61992322	290	0.06	0.270677
1_45	45001631 - 45998217	393	0.06	0.358396
15_12	12000000 - 12719992	283	0.06	0.303258
2_72	72008029 - 72997698	316	0.06	0.310777
2_21	21000558 - 21901484	319	0.06	0.318296
2_110	110000921 - 110993886	311	0.06	0.315789
4_39	39000705 - 39999666	327	0.06	0.303258
1_85	85000672 - 85998899	341	0.06	0.305764
3_53	53000640 - 53994642	308	0.06	0.318296
6_24	24001009 - 24999742	455	0.06	0.413534
3_19	19002818 - 19995136	358	0.06	0.340852
7_14	14001818 - 14996520	432	0.06	0.358396
1_126	126001632 - 126992757	296	0.06	0.285714
1_91	91001335 - 91998027	372	0.06	0.33584
4_58	58004781 - 58996848	389	0.06	0.348371
20_5	5000651 - 5999452	524	0.06	0.468672
3_108	108000266 - 108999411	390	0.06	0.37594
2_123	123000283 - 123994420	327	0.06	0.320802
1_143	143002040 - 143996945	390	0.06	0.345865
1_70	70004794 - 70995519	387	0.06	0.37594
8_9	9001532 - 9997375	369	0.06	0.345865
7_11	11000439 - 11998127	470	0.06	0.41604
3_62	62007476 - 62995422	276	0.06	0.26817
11_11	11001215 - 11999242	508	0.06	0.385965
2_76	76004277 - 76994414	352	0.06	0.320802
3_106	106005694 - 106997009	380	0.06	0.360902
2_138	138001606 - 138999926	365	0.06	0.290727
2_60	60003525 - 60996514	294	0.06	0.293233
6_23	23001607 - 23997684	461	0.06	0.398496
2_24	24000111 - 24998126	287	0.06	0.250627
6_19	19001309 - 19951255	439	0.06	0.411028
1_37	37005757 - 37996887	377	0.06	0.378446
1_187	187000380 - 187999263	376	0.06	0.338346
3_48	48004423 - 48999018	423	0.06	0.315789
5_43	43001408 - 43998506	421	0.06	0.370927
6_15	15000230 - 15982864	339	0.06	0.328321
3_7	7002535 - 7998141	398	0.06	0.358396
1_181	181001172 - 181996465	388	0.06	0.37594
2_20	20005073 - 20997718	334	0.06	0.315789
1_0	12116 - 997412	309	0.06	0.265664
3_13	13003454 - 13999985	348	0.06	0.313283
2_41	41001878 - 41999433	310	0.06	0.293233
2_109	109004728 - 109998854	291	0.06	0.260652
4_82	82000896 - 82995064	352	0.06	0.330827
1_194	194000420 - 194998901	342	0.06	0.343358
1_44	44001039 - 44997785	381	0.06	0.345865
7_3	3000684 - 3996728	415	0.06	0.37594
2_126	126002785 - 126997805	332	0.06	0.298246
4_41	41001099 - 41997527	349	0.06	0.33584
3_24	24003566 - 24996970	352	0.06	0.303258
3_2	2000032 - 2998867	242	0.06	0.265664
4_25	25001584 - 25998172	351	0.06	0.323308
1_46	46003333 - 46999340	337	0.06	0.305764
1_23	23001712 - 23998010	383	0.06	0.313283
1_77	77001265 - 77997858	328	0.06	0.298246
13_12	12000451 - 12999639	468	0.06	0.338346
4_7	7004078 - 7995092	321	0.06	0.310777
2_141	141004918 - 141992858	307	0.06	0.303258
5_8	8000498 - 8988758	398	0.06	0.330827
2_125	125000130 - 125996039	295	0.06	0.263158
8_16	16004081 - 16999309	464	0.06	0.408521
2_118	118000748 - 118995510	298	0.06	0.295739
7_6	6001174 - 6996364	327	0.06	0.338346
6_14	14006828 - 14999572	448	0.06	0.388471
1_20	20003201 - 20999694	366	0.06	0.310777
2_49	49000825 - 49995902	314	0.06	0.280702
1_18	18004499 - 18988390	328	0.06	0.290727
2_104	104002020 - 104998000	302	0.06	0.308271
3_44	44001824 - 44999285	397	0.06	0.370927
4_48	48001582 - 48999624	341	0.06	0.293233
6_25	25000919 - 25999547	487	0.05	0.406015
3_14	14005101 - 14999520	357	0.05	0.340852
27_0	3785 - 984643	184	0.05	0.218045
2_39	39001197 - 39999827	338	0.05	0.325815
15_10	10001717 - 10999147	577	0.05	0.448622
7_12	12000277 - 12998804	436	0.05	0.353383
5_54	54001090 - 54995952	422	0.05	0.328321
8_2	2001448 - 2997611	340	0.05	0.348371
8_5	5000864 - 5996532	375	0.05	0.333333
2_56	56009150 - 56999730	306	0.05	0.328321
1_98	98002972 - 98999843	331	0.05	0.293233
3_77	77003653 - 77983389	372	0.05	0.35589
2_65	65002987 - 65999518	302	0.05	0.298246
2_38	38006720 - 38997725	329	0.05	0.26817
5_49	49000452 - 49999621	383	0.05	0.368421
1_151	151003778 - 151999805	304	0.05	0.310777
3_97	97000550 - 97996833	385	0.05	0.37594
3_47	47001081 - 47998316	425	0.05	0.37594
11_17	17000223 - 17997723	497	0.05	0.39599
3_102	102001974 - 102999526	391	0.05	0.35589
1_114	114003129 - 114999023	421	0.05	0.390977
3_89	89000059 - 89994428	262	0.05	0.260652
1_147	147006549 - 147995898	326	0.05	0.323308
2_129	129000006 - 129996848	327	0.05	0.298246
1_86	86005235 - 86998417	344	0.05	0.318296
21_0	13225 - 996087	573	0.05	0.431078
2_27	27004477 - 27992309	316	0.05	0.333333
3_25	25000983 - 25997361	364	0.05	0.318296
3_5	5001208 - 5999092	323	0.05	0.285714
1_136	136000792 - 136995746	400	0.05	0.363409
19_9	9001097 - 9972338	316	0.05	0.293233
3_50	50003330 - 50995571	420	0.05	0.383459
4_3	3005385 - 3999498	323	0.05	0.330827
1_191	191018395 - 191998530	322	0.05	0.328321
5_44	44001572 - 44999656	405	0.05	0.350877
7_13	13000932 - 13996021	440	0.05	0.370927
4_35	35004761 - 35999840	377	0.05	0.373434
1_111	111001733 - 111999862	401	0.05	0.380952
3_86	86000672 - 86998715	336	0.05	0.358396
1_131	131002927 - 131997291	402	0.05	0.33584
2_44	44000126 - 44997161	336	0.05	0.333333
3_99	99013878 - 99997219	291	0.05	0.270677
4_17	17003745 - 17997977	323	0.05	0.298246
1_22	22001940 - 22996000	412	0.05	0.37594
7_16	16000378 - 16998577	428	0.05	0.328321
8_19	19004104 - 19988077	406	0.05	0.325815
1_33	33001775 - 33998234	417	0.05	0.360902
3_49	49003295 - 49998677	366	0.05	0.323308
1_160	160006925 - 160958391	184	0.05	0.18797
3_107	107000792 - 107998878	438	0.05	0.333333
2_22	22138978 - 22996354	291	0.05	0.283208
1_117	117006518 - 117999422	321	0.05	0.310777
1_139	139001905 - 139951166	336	0.05	0.325815
5_38	38000437 - 38996916	376	0.05	0.343358
5_39	39000466 - 39998360	360	0.05	0.303258
1_157	157001857 - 157998434	308	0.05	0.35589
5_34	34003454 - 34981535	326	0.05	0.305764
2_43	43000798 - 43998384	318	0.05	0.338346
9_3	3000364 - 3998841	537	0.05	0.398496
4_32	32003023 - 32999605	346	0.05	0.313283
5_41	41000480 - 41998371	369	0.05	0.318296
1_25	25059942 - 25998907	290	0.05	0.265664
4_44	44003572 - 44996222	331	0.05	0.300752
4_37	37004104 - 37995028	373	0.05	0.318296
4_83	83002589 - 83997289	321	0.05	0.308271
1_186	186004375 - 186995095	353	0.05	0.280702
2_64	64002255 - 64995504	307	0.05	0.305764
1_35	35002005 - 35998816	358	0.05	0.310777
3_46	46000857 - 46997571	377	0.05	0.348371
2_3	3005807 - 3994287	292	0.05	0.283208
3_73	73000044 - 73996184	311	0.05	0.280702
2_48	48002673 - 48999819	307	0.05	0.293233
22_1	1001183 - 1997368	500	0.05	0.406015
18_9	9007122 - 9998762	498	0.05	0.373434
3_90	90006584 - 90992375	295	0.05	0.273183
2_16	16000151 - 16998562	336	0.05	0.285714
11_0	62065 - 997948	443	0.05	0.345865
3_8	8003076 - 8999273	361	0.05	0.330827
2_33	33002170 - 33998866	321	0.05	0.285714
1_79	79001243 - 79999317	397	0.05	0.353383
8_15	15001133 - 15993205	393	0.05	0.343358
20_13	13000029 - 13995584	361	0.05	0.348371
1_90	90000293 - 90996208	355	0.05	0.348371
4_27	27000372 - 27994859	346	0.05	0.308271
4_31	31000353 - 31999341	297	0.05	0.333333
3_18	18000047 - 18998324	381	0.05	0.345865
3_17	17000437 - 17997664	371	0.05	0.320802
6_12	12001632 - 12998278	397	0.05	0.300752
4_49	49001697 - 49998108	329	0.05	0.298246
4_4	4003790 - 4994926	358	0.05	0.313283
2_34	34001756 - 34996555	365	0.05	0.298246
4_29	29000748 - 29997606	349	0.05	0.298246
4_13	13003575 - 13959155	295	0.05	0.290727
5_36	36007279 - 36999672	368	0.05	0.328321
1_21	21007210 - 21998931	384	0.05	0.343358
4_20	20004361 - 20999751	262	0.05	0.270677
1_24	24001443 - 24994263	283	0.05	0.263158
2_62	62001908 - 62998786	307	0.05	0.303258
1_103	103001077 - 103999481	373	0.05	0.333333
4_56	56000059 - 56994397	319	0.05	0.300752
2_127	127001901 - 127991942	281	0.05	0.255639
4_57	57012689 - 57999232	310	0.05	0.263158
3_20	20000278 - 20996400	335	0.05	0.310777
2_92	92000457 - 92998761	321	0.05	0.320802
1_80	80001060 - 80995276	369	0.05	0.310777
2_94	94002120 - 94997147	290	0.05	0.283208
5_4	4001030 - 4998792	331	0.05	0.298246
5_7	7003160 - 7989300	411	0.05	0.33584
5_9	9000305 - 9998051	417	0.05	0.365915
3_78	78012352 - 78999327	343	0.05	0.33584
3_72	72001647 - 72995643	330	0.05	0.310777
4_89	89007137 - 89997729	353	0.05	0.330827
3_26	26000884 - 26999094	366	0.05	0.298246
1_40	40001170 - 40997376	336	0.05	0.308271
3_23	23000202 - 23998205	287	0.05	0.260652
1_43	43003391 - 43997742	350	0.05	0.318296
2_31	31002183 - 31998250	301	0.05	0.310777
6_2	2000347 - 2999246	461	0.05	0.363409
4_2	2000372 - 2997067	329	0.05	0.303258
2_29	29004781 - 29996746	353	0.05	0.323308
2_75	75000894 - 75999500	259	0.05	0.24812
1_89	89000395 - 89998645	368	0.05	0.325815
8_17	17001478 - 17999858	450	0.05	0.368421
7_8	8003124 - 8998565	315	0.05	0.293233
2_9	9007009 - 9990590	306	0.05	0.333333
7_24	24000573 - 24999666	425	0.05	0.333333
4_53	53002452 - 53999285	324	0.05	0.290727
6_13	13000859 - 13998969	407	0.05	0.345865
2_137	137014038 - 137998431	329	0.05	0.313283
1_188	188000118 - 188998231	390	0.04	0.320802
2_145	145001359 - 145998779	356	0.04	0.365915
9_6	6004577 - 6998596	486	0.04	0.390977
2_148	148001681 - 148995564	324	0.04	0.250627
1_87	87001768 - 87996864	292	0.04	0.26817
7_17	17000545 - 17999298	366	0.04	0.290727
8_18	18000034 - 18999028	416	0.04	0.303258
2_40	40007952 - 40999399	330	0.04	0.318296
2_135	135000313 - 135950768	313	0.04	0.315789
13_13	13000987 - 13998680	431	0.04	0.368421
4_22	22003900 - 22989145	330	0.04	0.288221
5_10	10003219 - 10999184	400	0.04	0.373434
2_116	116001330 - 116998389	274	0.04	0.283208
4_52	52000121 - 52999436	357	0.04	0.338346
2_95	95000038 - 95993890	256	0.04	0.26817
4_88	88006320 - 88998944	318	0.04	0.24812
2_30	30004050 - 30999519	315	0.04	0.308271
8_1	1002608 - 1999902	366	0.04	0.323308
2_67	67004838 - 67998225	315	0.04	0.255639
17_10	10000343 - 10940517	416	0.04	0.33584
4_38	38000124 - 38997248	370	0.04	0.320802
4_8	8003167 - 8999885	373	0.04	0.333333
2_28	28002321 - 28997275	302	0.04	0.293233
23_5	5004587 - 5773936	291	0.04	0.26817
3_35	35001332 - 35993013	327	0.04	0.283208
2_124	124000776 - 124988511	276	0.04	0.263158
5_1	1003775 - 1997460	381	0.04	0.318296
3_22	22001404 - 22998440	322	0.04	0.300752
2_87	87003814 - 87998891	258	0.04	0.283208
2_35	35001389 - 35998533	290	0.04	0.288221
3_68	68003106 - 68998202	354	0.04	0.313283
1_97	97001132 - 97998156	283	0.04	0.255639
8_11	11022715 - 11997067	302	0.04	0.313283
2_142	142006321 - 142999715	292	0.04	0.303258
2_45	45009480 - 45999159	319	0.04	0.308271
6_3	3000060 - 3999959	443	0.04	0.33584
1_88	88000796 - 88998272	304	0.04	0.258145
5_46	46000853 - 46999912	385	0.04	0.293233
2_115	115004723 - 115999263	297	0.04	0.260652
1_19	19003354 - 19999353	323	0.04	0.273183
2_32	32001786 - 32998224	223	0.04	0.22807
18_10	10000907 - 10987050	411	0.04	0.338346
5_55	55000427 - 55995825	335	0.04	0.348371
2_121	121136774 - 121997686	292	0.04	0.265664
2_139	139007141 - 139999004	364	0.04	0.305764
4_1	1000448 - 1994713	287	0.04	0.26817
2_130	130000481 - 130998287	276	0.04	0.263158
3_6	6000022 - 6997376	375	0.04	0.350877
2_71	71002370 - 71999148	244	0.04	0.22807
1_30	30001634 - 30998321	424	0.04	0.37594
1_15	15000413 - 15999960	345	0.04	0.325815
3_16	16001747 - 16998514	349	0.04	0.318296
5_32	32001226 - 32997980	201	0.04	0.265664
4_30	30000957 - 30999840	294	0.04	0.26817
1_69	69000881 - 69998681	371	0.04	0.315789
2_63	63004924 - 63995650	285	0.04	0.230576
3_15	15001798 - 15999193	398	0.04	0.353383
2_73	73003968 - 73995869	233	0.04	0.223058
7_19	19003818 - 19997606	270	0.04	0.278196
3_71	71001121 - 71998408	305	0.04	0.260652
4_26	26001927 - 26998818	330	0.04	0.33584
2_26	26073012 - 26999450	252	0.04	0.215539
2_15	15003866 - 15995197	281	0.04	0.300752
2_114	114004113 - 114995221	252	0.04	0.233083
2_55	55071820 - 55998457	254	0.04	0.22807
5_53	53001414 - 53997021	416	0.04	0.343358
5_13	13000954 - 13999219	338	0.04	0.343358
5_56	56001042 - 56997472	373	0.04	0.373434
1_28	28003314 - 28997304	340	0.04	0.313283
3_37	37001157 - 37999054	316	0.04	0.275689
2_0	22397 - 995408	229	0.04	0.192982
2_103	103000257 - 103998205	301	0.04	0.273183
4_36	36003578 - 36998535	371	0.04	0.313283
3_36	36002067 - 36993287	317	0.04	0.325815
4_12	12002721 - 12999550	366	0.04	0.288221
1_93	93005509 - 93991264	284	0.04	0.24812
25_0	5825 - 999786	283	0.04	0.258145
2_131	131005729 - 131999754	318	0.04	0.273183
2_146	146002741 - 146998902	328	0.04	0.263158
3_63	63015613 - 63997299	314	0.04	0.293233
2_12	12037075 - 12999936	259	0.04	0.280702
5_47	47003017 - 47999085	272	0.04	0.290727
18_0	52516 - 996797	454	0.04	0.338346
1_31	31003556 - 31999153	373	0.04	0.298246
2_134	134014144 - 134998549	248	0.04	0.230576
2_120	120000142 - 120994670	269	0.04	0.258145
3_1	1000324 - 1999234	279	0.04	0.280702
4_5	5000397 - 5997346	294	0.04	0.270677
5_57	57002474 - 57999018	396	0.04	0.320802
2_11	11003135 - 11998606	259	0.04	0.265664
2_14	14000482 - 14999658	285	0.04	0.243108
1_36	36002323 - 36996568	334	0.04	0.318296
4_11	11002130 - 11992611	311	0.04	0.280702
1_142	142147613 - 142997646	179	0.04	0.20802
2_13	13003360 - 13998909	310	0.04	0.285714
4_6	6001408 - 6999805	327	0.03	0.303258
5_0	29775 - 999985	298	0.03	0.263158
2_50	50001247 - 50998670	237	0.03	0.233083
4_87	87021603 - 87993363	326	0.03	0.288221
2_51	51000883 - 51998771	291	0.03	0.260652
3_74	74001640 - 74999708	260	0.03	0.225564
3_10	10001439 - 10998548	332	0.03	0.300752
20_0	47223 - 998687	307	0.03	0.263158
2_132	132002106 - 132993039	301	0.03	0.258145
3_12	12226630 - 12995489	272	0.03	0.250627
5_58	58001133 - 58996253	390	0.03	0.300752
3_11	11001927 - 11696784	254	0.03	0.250627
2_122	122000094 - 122999883	283	0.03	0.255639
4_90	90002208 - 90995527	365	0.03	0.298246
1_32	32004848 - 32998795	281	0.03	0.250627
2_93	93006555 - 93999323	270	0.03	0.24812
4_55	55060435 - 55998049	283	0.03	0.243108
4_0	50180 - 989515	227	0.03	0.245614
1_29	29001510 - 29999595	353	0.03	0.330827
5_42	42004473 - 42998677	370	0.03	0.298246
2_37	37019018 - 37992884	291	0.03	0.220551
4_10	10005906 - 10997575	334	0.03	0.288221
4_51	51000243 - 51999782	256	0.03	0.238095
3_110	110000758 - 110988894	385	0.03	0.318296
2_113	113001416 - 113997457	276	0.03	0.240602
2_128	128000191 - 128995428	270	0.03	0.280702
2_147	147002303 - 147999277	249	0.03	0.225564
3_69	69003876 - 69995741	244	0.03	0.210526
5_5	5002083 - 5807130	262	0.03	0.24812
4_18	18000247 - 18832896	234	0.03	0.20802
2_144	144017229 - 144995446	240	0.03	0.203008
17_0	662070 - 999997	166	0.03	0.175439
11_2	2000809 - 2742622	280	0.03	0.255639
4_86	86004165 - 86969315	268	0.03	0.250627
1_72	72001446 - 72998028	309	0.03	0.290727
3_85	85018373 - 85995742	191	0.03	0.185464
4_9	9001502 - 9999279	314	0.03	0.26817
2_66	66007682 - 66996183	317	0.03	0.255639
11_3	3323234 - 3995137	257	0.03	0.233083
10_20	20000294 - 20384368	108	0.03	0.140351
3_70	70002059 - 70994076	238	0.03	0.213033
5_6	6392478 - 6999673	238	0.03	0.205514
2_133	133002882 - 133998978	251	0.03	0.243108
13_18	18000609 - 18379348	146	0.03	0.16792
6_7	7004604 - 7998987	336	0.03	0.310777
10_0	509881 - 999195	172	0.03	0.165414
2_36	36000394 - 36993589	337	0.03	0.265664
5_59	59001285 - 59780211	281	0.03	0.280702
1_141	141000474 - 141909021	170	0.03	0.172932
1_76	76002358 - 76997010	253	0.03	0.245614
2_136	136229298 - 136991512	248	0.03	0.213033
2_143	143000537 - 143999571	178	0.03	0.172932
1_42	42015780 - 42999329	308	0.02	0.250627
2_54	54013767 - 54945833	211	0.02	0.190476
4_28	28001305 - 28996074	306	0.02	0.253133
9_0	557886 - 998813	191	0.02	0.197995
4_19	19356644 - 19998058	193	0.02	0.175439
1_41	41004327 - 41995642	256	0.02	0.230576
7_7	7006436 - 7999380	124	0.02	0.132832
6_0	517174 - 999781	210	0.02	0.213033
3_84	84002422 - 84998326	231	0.02	0.22807
8_0	13672 - 999849	288	0.02	0.275689
5_3	3004086 - 3995567	178	0.02	0.182957
22_0	11040 - 998656	176	0.02	0.175439
2_25	25002058 - 25816179	183	0.02	0.195489
6_6	6001033 - 6991395	332	0.02	0.260652
2_53	53000041 - 53984167	158	0.02	0.145363
5_2	2002587 - 2995845	198	0.02	0.18797
24_6	6000210 - 6269740	204	0.02	0.238095
1_196	196000017 - 196199721	94	0.02	0.115288
1_73	73001573 - 73982371	241	0.02	0.243108
2_119	119000462 - 119998775	111	0.01	0.12782
26_5	5000429 - 5242351	98	0.01	0.110276
1_148	148000390 - 148999760	166	0.01	0.125313
1_75	75152941 - 75998477	157	0.01	0.14787
2_149	149000875 - 149517792	98	0.01	0.095238
11_20	20000034 - 20200990	68	0.01	0.077694
2_52	52002456 - 52995225	97	0.01	0.095238
4_91	91001569 - 91262005	100	0.01	0.087719
14_15	15000636 - 15541887	7	0.01	0.015038
6_35	35000365 - 35428840	131	0.01	0.100251
1_74	74001976 - 74609611	109	0.01	0.085213
3_111	111002147 - 111295538	71	0.01	0.06015
9_24	24000358 - 24066176	37	0	0.0401
8_10	10002013 - 10079546	23	0	0.015038
20_14	14027577 - 14093452	7	0	0.005013
18_11	11017280 - 11017280	1	0	0
