# Supplementary material for: Unraveling genomic associations with feed efficiency and body weight traits in chickens through an integrative approach
Source: BMC Genet. 2019 Nov 6;20:83. doi: 10.1186/s12863-019-0783-3 (PMC6836328; doi:10.1186/s12863-019-0783-3)
Supplement: Supplementary file 3 — Additional file 3. List with the Ensembl Gene ID and their respective gene names of the 386 genes annotated within the QTL detected. [file 12863_2019_783_MOESM3_ESM.xlsx]

## Sheet: Sheet1
Gene stable ID	Gene name
ENSGALG00000000150	RPL9
ENSGALG00000000284	HOXB4
ENSGALG00000000337	CTXN1
ENSGALG00000000352	TIMM44
ENSGALG00000000377	HNRNPM
ENSGALG00000000406	--
ENSGALG00000000407	--
ENSGALG00000000408	LSM7
ENSGALG00000000430	SPPL2B
ENSGALG00000000458	TMPRSS9
ENSGALG00000000470	LMNB2
ENSGALG00000000474	RPL36
ENSGALG00000000558	SLC1A6
ENSGALG00000000577	RANBP3
ENSGALG00000000581	DDX42
ENSGALG00000000585	MYL4
ENSGALG00000000589	BTN1A1
ENSGALG00000000596	CDC27
ENSGALG00000000599	MARCH2
ENSGALG00000000603	KANSL1
ENSGALG00000000613	RAB11B
ENSGALG00000000619	ANGPTL4
ENSGALG00000000621	KANK3
ENSGALG00000000625	MAPT
ENSGALG00000000629	--
ENSGALG00000000722	--
ENSGALG00000000726	ELAVL1
ENSGALG00000000736	MATK
ENSGALG00000000740	APBA3
ENSGALG00000000748	TJP3
ENSGALG00000000784	PIP5K1C
ENSGALG00000001161	FLI1
ENSGALG00000001167	KCNJ1
ENSGALG00000001181	KCNJ5
ENSGALG00000001191	MEOX1
ENSGALG00000001203	TMEM45B
ENSGALG00000001250	APLP2
ENSGALG00000001276	HOXB9
ENSGALG00000001279	ZNF652
ENSGALG00000001299	GIP
ENSGALG00000001306	NFRKB
ENSGALG00000001309	SNF8
ENSGALG00000001315	UBE2Z
ENSGALG00000001330	ATP5MC1
ENSGALG00000001331	ST14
ENSGALG00000001341	ZBTB44
ENSGALG00000001370	ADAMTS8
ENSGALG00000001407	ADAMTS15
ENSGALG00000001425	SNX19
ENSGALG00000001437	NTM
ENSGALG00000001525	CALCOCO2
ENSGALG00000001907	WAPL
ENSGALG00000001934	OPN4
ENSGALG00000001977	LDB3
ENSGALG00000002003	BMPR1A
ENSGALG00000002012	--
ENSGALG00000002015	SNCG
ENSGALG00000002046	--
ENSGALG00000002048	GPRIN2
ENSGALG00000002066	NCOA4
ENSGALG00000002089	--
ENSGALG00000002117	PARG
ENSGALG00000002266	OGDHL
ENSGALG00000002289	CHAT
ENSGALG00000002299	RGR
ENSGALG00000006334	LAP3
ENSGALG00000007012	ARRDC4
ENSGALG00000007016	FAM169B
ENSGALG00000007022	PGPEP1L
ENSGALG00000007048	SYNM
ENSGALG00000007057	LRRC28
ENSGALG00000007138	MED28
ENSGALG00000007167	CLEC16A
ENSGALG00000007171	--
ENSGALG00000007216	TVP23A
ENSGALG00000007241	NUBP1
ENSGALG00000007257	TEKT5
ENSGALG00000007278	GRIN2A
ENSGALG00000007291	C16orf72
ENSGALG00000007307	USP7
ENSGALG00000009929	SOST
ENSGALG00000009935	--
ENSGALG00000009939	SPOP
ENSGALG00000009943	FAM117A
ENSGALG00000009944	KAT7
ENSGALG00000010050	LRFN2
ENSGALG00000010051	MOCS1
ENSGALG00000010055	DAAM2
ENSGALG00000010145	MDGA1
ENSGALG00000010149	CMTR1
ENSGALG00000010151	CCDC167
ENSGALG00000010165	TCTE1
ENSGALG00000010169	--
ENSGALG00000010174	SLC35B2
ENSGALG00000010175	HSP90AB1
ENSGALG00000010182	SLC29A1
ENSGALG00000010186	CAPN11
ENSGALG00000010282	TMEM63B
ENSGALG00000010285	MRPL14
ENSGALG00000010288	--
ENSGALG00000010290	VEGFA
ENSGALG00000010296	MRPS18A
ENSGALG00000010299	RSPH9
ENSGALG00000010303	--
ENSGALG00000010315	--
ENSGALG00000010317	POLH
ENSGALG00000010341	XPO5
ENSGALG00000012444	ACVR2A
ENSGALG00000012448	ORC4
ENSGALG00000012449	MBD5
ENSGALG00000012453	EPC2
ENSGALG00000012462	KIF5C
ENSGALG00000012538	NR4A2
ENSGALG00000012543	GPD2
ENSGALG00000012544	--
ENSGALG00000012545	CYTIP
ENSGALG00000012555	CCDC148
ENSGALG00000012561	PKP4
ENSGALG00000012570	TANC1
ENSGALG00000012574	WDSUB1
ENSGALG00000012579	BAZ2B
ENSGALG00000012584	MARCH7
ENSGALG00000012662	NUAK1
ENSGALG00000012691	ALDH1L2
ENSGALG00000012694	--
ENSGALG00000012697	SLC41A2
ENSGALG00000012754	PAH
ENSGALG00000012755	IGF-I
ENSGALG00000012756	PARPBP
ENSGALG00000012757	PMCH
ENSGALG00000012759	NUP37
ENSGALG00000012760	WASHC3
ENSGALG00000012761	DRAM1
ENSGALG00000012763	GNPTAB
ENSGALG00000012766	--
ENSGALG00000012769	CHPT1
ENSGALG00000012783	MYBPC1
ENSGALG00000012791	TBXAS1
ENSGALG00000012792	HIPK2
ENSGALG00000012796	KIAA1549
ENSGALG00000012812	SVOPL
ENSGALG00000012823	TRIM24
ENSGALG00000012834	AKR1D1
ENSGALG00000012847	--
ENSGALG00000012849	SLC37A3
ENSGALG00000012850	RAB19
ENSGALG00000012852	MKRN1
ENSGALG00000012857	DENND2A
ENSGALG00000012863	ADCK2
ENSGALG00000012865	BRAF
ENSGALG00000013001	CTNND2
ENSGALG00000013002	DAP
ENSGALG00000013005	SNRNP48
ENSGALG00000013006	ROPN1L
ENSGALG00000013033	--
ENSGALG00000013035	SBK2
ENSGALG00000013041	CCT5
ENSGALG00000013043	FAM173B
ENSGALG00000013431	RAX2
ENSGALG00000013454	HOXB1
ENSGALG00000013583	FAM114A1
ENSGALG00000014064	WDR19
ENSGALG00000014261	UCHL1
ENSGALG00000014262	APBB2
ENSGALG00000014264	NSUN7
ENSGALG00000014267	RBM47
ENSGALG00000014268	CHRNA9
ENSGALG00000014277	--
ENSGALG00000014281	--
ENSGALG00000014286	PDS5A
ENSGALG00000014290	UBE2K
ENSGALG00000014298	RFC1
ENSGALG00000014312	--
ENSGALG00000014321	SMIM14
ENSGALG00000014386	SEPSECS
ENSGALG00000014391	CCDC149
ENSGALG00000014395	DHX15
ENSGALG00000014421	LCORL
ENSGALG00000014425	NCAPG
ENSGALG00000014485	LDB2
ENSGALG00000016685	ASMT
ENSGALG00000016686	AKAP17A
ENSGALG00000016687	P2RY8
ENSGALG00000016689	ASMTL
ENSGALG00000016691	SLC25A6
ENSGALG00000016693	CSF2RA
ENSGALG00000016698	SHOX
ENSGALG00000016702	--
ENSGALG00000016985	CPB2
ENSGALG00000016986	LCP1
ENSGALG00000016988	RUBCNL
ENSGALG00000016990	LRCH1
ENSGALG00000016991	ESD
ENSGALG00000016992	HTR2A
ENSGALG00000016993	SUCLA2
ENSGALG00000016994	NUDT15
ENSGALG00000016995	MED4
ENSGALG00000016996	ITM2B
ENSGALG00000016997	RB1
ENSGALG00000016998	LPAR6
ENSGALG00000017000	RCBTB2
ENSGALG00000017177	MSANTD4
ENSGALG00000017179	PDGFD
ENSGALG00000017485	TLR1A
ENSGALG00000017867	RF00090
ENSGALG00000017938	RF00003
ENSGALG00000018313	gga-mir-196-1
ENSGALG00000018557	SOD3
ENSGALG00000019147	--
ENSGALG00000019300	--
ENSGALG00000019797	--
ENSGALG00000020575	ERMN
ENSGALG00000021688	CD320
ENSGALG00000021692	--
ENSGALG00000021952	gga-mir-10a
ENSGALG00000023256	RNF8
ENSGALG00000024296	--
ENSGALG00000024395	--
ENSGALG00000024398	RPS28
ENSGALG00000024490	--
ENSGALG00000025279	gga-mir-1813-2
ENSGALG00000025435	gga-mir-1579
ENSGALG00000025521	gga-mir-1602
ENSGALG00000025681	RF01156
ENSGALG00000025702	RF00001
ENSGALG00000025774	HOXB2
ENSGALG00000025806	gga-mir-1613
ENSGALG00000026161	--
ENSGALG00000026227	gga-mir-6546
ENSGALG00000026311	C12orf75
ENSGALG00000026518	RUNDC3A
ENSGALG00000026621	RF02271
ENSGALG00000026974	TMEM213
ENSGALG00000027058	EMP2
ENSGALG00000027093	TLR1B
ENSGALG00000027122	APPL2
ENSGALG00000027209	SPIC
ENSGALG00000027285	gga-mir-4732
ENSGALG00000027453	CLRN2
ENSGALG00000027611	MRPL54
ENSGALG00000027683	--
ENSGALG00000027742	--
ENSGALG00000027871	MAD2L1BP
ENSGALG00000027961	PCASP2
ENSGALG00000027981	AASDHPPT
ENSGALG00000028053	RF02271
ENSGALG00000028254	WASHC4
ENSGALG00000028439	SHLD2
ENSGALG00000028658	KBTBD3
ENSGALG00000028685	SEMA5A
ENSGALG00000028937	TIMM13
ENSGALG00000029071	gga-mir-6586
ENSGALG00000029286	--
ENSGALG00000029314	--
ENSGALG00000029382	BARX2
ENSGALG00000029487	--
ENSGALG00000029540	--
ENSGALG00000029553	--
ENSGALG00000029616	HCFC2
ENSGALG00000029746	NT5DC3
ENSGALG00000029824	--
ENSGALG00000029830	--
ENSGALG00000030070	QDPR
ENSGALG00000030155	--
ENSGALG00000030461	ADIRF
ENSGALG00000030587	--
ENSGALG00000030607	CHST11
ENSGALG00000030849	--
ENSGALG00000030933	C1H12ORF73
ENSGALG00000031205	GNGT2
ENSGALG00000031388	KLHL5
ENSGALG00000031392	--
ENSGALG00000031402	--
ENSGALG00000031457	TDG
ENSGALG00000031520	--
ENSGALG00000031538	PI4K2B
ENSGALG00000031580	--
ENSGALG00000031679	POLE4
ENSGALG00000031933	--
ENSGALG00000032012	--
ENSGALG00000032151	--
ENSGALG00000032305	DHX8
ENSGALG00000032384	--
ENSGALG00000032595	NDUFB2
ENSGALG00000032702	ITGA3
ENSGALG00000032740	HOXB7
ENSGALG00000033154	HOXB13
ENSGALG00000033470	ADGRA3
ENSGALG00000033660	--
ENSGALG00000033683	PHOSPHO1
ENSGALG00000033716	--
ENSGALG00000033789	HSP90B1
ENSGALG00000033935	--
ENSGALG00000034078	GLT8D2
ENSGALG00000034511	--
ENSGALG00000034735	--
ENSGALG00000034907	HOXB5
ENSGALG00000035021	--
ENSGALG00000035057	SLC35B1
ENSGALG00000035108	KDM7A
ENSGALG00000035113	DEXI
ENSGALG00000035222	--
ENSGALG00000035284	--
ENSGALG00000035337	AARS2
ENSGALG00000035345	TXNRD1
ENSGALG00000035369	--
ENSGALG00000035699	MARCH6
ENSGALG00000035925	--
ENSGALG00000035950	NGFR
ENSGALG00000036120	--
ENSGALG00000036544	--
ENSGALG00000036675	--
ENSGALG00000036678	ETV4
ENSGALG00000036822	--
ENSGALG00000036958	--
ENSGALG00000037082	ASCL1
ENSGALG00000037187	--
ENSGALG00000037301	ACVR1
ENSGALG00000037408	ADMP
ENSGALG00000037588	--
ENSGALG00000037619	HOXB6
ENSGALG00000037625	FBN3
ENSGALG00000037671	--
ENSGALG00000037871	--
ENSGALG00000038328	ANKRD33B
ENSGALG00000038604	PHB
ENSGALG00000038645	NXPH3
ENSGALG00000038683	--
ENSGALG00000038995	GRIA4
ENSGALG00000039177	--
ENSGALG00000039245	--
ENSGALG00000039389	--
ENSGALG00000039703	--
ENSGALG00000039708	--
ENSGALG00000039801	--
ENSGALG00000040208	--
ENSGALG00000040320	HOXB8
ENSGALG00000040434	--
ENSGALG00000040471	MVP
ENSGALG00000040492	LONP1
ENSGALG00000040529	DLX3
ENSGALG00000040651	IGF1R
ENSGALG00000040666	ATP6V0A4
ENSGALG00000040753	--
ENSGALG00000040769	--
ENSGALG00000041103	SLC18A3
ENSGALG00000041193	NFYB
ENSGALG00000041204	IGF2BP1
ENSGALG00000041207	--
ENSGALG00000041245	--
ENSGALG00000041257	ACVR1C
ENSGALG00000041360	--
ENSGALG00000041663	KLB
ENSGALG00000041701	--
ENSGALG00000041717	KLF3
ENSGALG00000041782	--
ENSGALG00000041854	FAM184B
ENSGALG00000041993	UGDH
ENSGALG00000042288	--
ENSGALG00000042342	--
ENSGALG00000042377	--
ENSGALG00000042521	MPP3
ENSGALG00000042851	PPARGC1A
ENSGALG00000042894	SLC25A39
ENSGALG00000043219	HOXB3
ENSGALG00000043283	LGI2
ENSGALG00000043352	--
ENSGALG00000043511	ARHGAP32
ENSGALG00000043880	--
ENSGALG00000043928	--
ENSGALG00000043960	--
ENSGALG00000044071	ABI3
ENSGALG00000044208	--
ENSGALG00000044447	--
ENSGALG00000044525	NFKBIE
ENSGALG00000044641	--
ENSGALG00000044803	--
ENSGALG00000045023	--
ENSGALG00000045427	UPP2
ENSGALG00000045754	--
ENSGALG00000045814	--
ENSGALG00000045846	--
ENSGALG00000046053	--
ENSGALG00000046156	--
ENSGALG00000046187	PARP12
ENSGALG00000046316	CFAP97D1
